# Supplementary material for: Commensal bacteria weaken the intestinal barrier by suppressing epithelial neuropilin-1 and Hedgehog signaling
Source: Nat Metab. 2023 Jul 6;5(7):1174–87. doi: 10.1038/s42255-023-00828-5 (PMC10365997; doi:10.1038/s42255-023-00828-5)
Supplement: Source Data Fig. 1 — Statistical source data for Fig. 1. [file 42255_2023_828_MOESM3_ESM.xls]

## Sheet: Fig 1a
	Panel A
	Western Blot - SI5 - GF vs. CONV-R mice (C57BL/6J) - IHH vs. α-actinin					Table Analyzed	IHH - SI5 - GF vs CR
	IHH	CONV-R	GF
	REI-Q932 (m, 10w, CONVR)	0.877				Column B	GF
	REI-P996 (f, 12w, CONVR)	0.713852				vs.	vs.
	REI-Q933 (m, 10w, CONVR)					Column A	CONV-R
	REI-P997 (f, 12w, CONVR)	0.687706
	REI-Q743 (m, 13w, CONVR)	0.992737				Unpaired t test
	REI-P998 (f, 12w, CONVR)	0.75822				P value	0.0262
	REI-Q744 (m, 13w, CONVR)	0.906378				P value summary	*
	REI-S784 (m, 12w, GF)		0.919847			Significantly different (P < 0.05)?	Yes
	REI-S788 (f, 12w, GF)		0.766935			One- or two-tailed P value?	Two-tailed
	REI-S785 (m, 12w, GF)		1.15516			t, df	t=2.607, df=10
	REI-S789 (f, 12w, GF)		1.06246
	REI-S786 (m, 12w, GF)		1.13773			How big is the difference?
	REI-S787 (m, 12w, GF)		0.957877			Mean of column A	0.7923
						Mean of column B	1
						Difference between means (B - A) ± SEM	0.2077 ± 0.07967
						95% confidence interval	0.03020 to 0.3852
						R squared (eta squared)	0.4047
						F test to compare variances
						F, DFn, Dfd	1.352, 5, 5
						P value	0.7486
						P value summary	ns
						Significantly different (P < 0.05)?	No
						Data analyzed
						Sample size, column A	6
						Sample size, column B	6

## Sheet: Fig 1b
	Panel B							Number of families	1
	qPCR - SI5 - GF vs. CONV-R vs. Abx mice (C57BL/6J) - Ihh vs. L32							Number of comparisons per family	3
	Ihh	GF	CONV-R	CONV-R + Abx				Alpha	0.05
	no specified ID	1	0.5	0.7
	no specified ID	1.1	0.6	0.9				Tukey's multiple comparisons test	Mean Diff.	95.00% CI of diff.	Below threshold?	Summary	Adjusted P Value
	no specified ID	0.9	0.5	0.5				GF Ihh vs. CONV-R Ihh	0.5476	0.3228 to 0.7725	Yes	****	<0.0001	A-B
	no specified ID	1	0.5	0.8				GF Ihh vs. CONV-R+Abx Ihh	0.3143	0.09826 to 0.5303	Yes	**	0.0045	A-C
	no specified ID	0.9	0.4	0.5				CONV-R Ihh vs. CONV-R+Abx Ihh	-0.2333	-0.4582 to -0.008491	Yes	*	0.0413	B-C
	no specified ID	1.4	0.3	0.8
	no specified ID	0.8		0.7				Test details	Mean 1	Mean 2	Mean Diff.	SE of diff.	n1	n2	q	DF
								GF Ihh vs. CONV-R Ihh	1.014	0.4667	0.5476	0.08765	7	6	8.836	17
								GF Ihh vs. CONV-R+Abx Ihh	1.014	0.7	0.3143	0.08421	7	7	5.278	17
								CONV-R Ihh vs. CONV-R+Abx Ihh	0.4667	0.7	-0.2333	0.08765	6	7	3.765	17
	Panel B							Number of families	1
	qPCR - SI5 - GF vs. CONV-R vs. Abx mice (C57BL/6J)- Gli1 vs. L32							Number of comparisons per family	3
	Gli1	GF	CONV-R	CONV-R + Abx				Alpha	0.05
	no specified ID	1.2	0.5	0.9
	no specified ID	1	0.9	0.9				Tukey's multiple comparisons test	Mean Diff.	95.00% CI of diff.	Below threshold?	Summary	Adjusted P Value
	no specified ID	1.1	0.2	0.8				GF Gli1 vs. CONV-R Gli1	0.5792	0.1382 to 1.020	Yes	**	0.0097	A-B
	no specified ID	0.6	0.3	1.2				GF Gli1 vs. CONV-R+Abx Gli1	0.3125	-0.1285 to 0.7535	No	ns	0.1936	A-C
	no specified ID	1.1	0.9	0.6				CONV-R Gli1 vs. CONV-R+Abx Gli1	-0.2667	-0.7381 to 0.2047	No	ns	0.3382	B-C
	no specified ID	1.1	0.7	0.7
	no specified ID	1.2						Test details	Mean 1	Mean 2	Mean Diff.	SE of diff.	n1	n2	q	DF
	no specified ID	2						GF Gli1 vs. CONV-R Gli1	1.163	0.5833	0.5792	0.1719	8	6	4.765	17
								GF Gli1 vs. CONV-R+Abx Gli1	1.163	0.85	0.3125	0.1719	8	6	2.571	17
								CONV-R Gli1 vs. CONV-R+Abx Gli1	0.5833	0.85	-0.2667	0.1838	6	6	2.052	17

## Sheet: Fig 1c
	Panel C					Panel C
	qPCR - SI5 - GF vs. CONV-R mice (Swiss Webster) - Ihh vs. L32					qPCR - SI5 - GF vs. CONV-R mice (Swiss Webster) - Gli1 vs. L32
	Ihh	GF	CONV-R			Gli1	GF	CONV-R
	no specified ID	0.73	0.35			no specified ID	1.1	0.7
	no specified ID	0.84	0.53			no specified ID	0.7	0.6
	no specified ID	0.97	0.53			no specified ID	1.2	0.6
	no specified ID	1.4	0.55			no specified ID	0.8	0.8
	no specified ID	1.39	0.62			no specified ID	0.7	0.7
	no specified ID	0.88	0.54			no specified ID	1.6	0.7
	no specified ID	0.98	0.54			no specified ID		1.1
	no specified ID	0.84				no specified ID		0.7
	no specified ID	1.26				no specified ID		0.5
	no specified ID	1.03				no specified ID		0.4
	no specified ID	1.01				no specified ID		0.9
	no specified ID	1				no specified ID		0.8
	no specified ID	0.84				no specified ID		0.5
	no specified ID	1.05467				no specified ID		1.1
	Table Analyzed	Panel B Swiss Webster				Table Analyzed	Panel B Swiss Webster
	Column B	CONV-R SW Ihh				Column E	CONV-R Gli1
	vs.	vs.				vs.	vs.
	Column A	GF SW Ihh				Column D	GF SW Gli1
	Unpaired t test					Unpaired t test
	P value	<0.0001				P value	0.0303
	P value summary	****				P value summary	*
	Significantly different (P < 0.05)?	Yes				Significantly different (P < 0.05)?	Yes
	One- or two-tailed P value?	Two-tailed				One- or two-tailed P value?	Two-tailed
	t, df	t=6.065, df=19				t, df	t=2.351, df=18
	How big is the difference?					How big is the difference?
	Mean of column A	1.016				Mean of column D	1.017
	Mean of column B	0.5229				Mean of column E	0.7214
	Difference between means (B - A) ± SEM	-0.4932 ± 0.08131				Difference between means (E - D) ± SEM	-0.2952 ± 0.1256
	95% confidence interval	-0.6634 to -0.3230				95% confidence interval	-0.5590 to -0.03144
	R squared (eta squared)	0.6594				R squared (eta squared)	0.235
	F test to compare variances					F test to compare variances
	F, DFn, Dfd	6.179, 13, 6				F, DFn, Dfd	2.899, 5, 13
	P value	0.0346				P value	0.1133
	P value summary	*				P value summary	ns
	Significantly different (P < 0.05)?	Yes				Significantly different (P < 0.05)?	No
	Data analyzed					Data analyzed
	Sample size, column A	14				Sample size, column D	6
	Sample size, column B	7				Sample size, column E	14

## Sheet: Fig 1e
	Panel E					Table Analyzed	Panel E _ CONV-R
	qPCR - SI5 - CONV-R WT vs. Tlr2-/- mice - Ihh vs. L32
	Ihh	CONV-R WT	CONV-R Tlr2 -/-			Column B	CONV-R Tlr2-/- Ihh
	no specified ID	1.11976	1.01796			vs.	vs.
	no specified ID	1.22156	1.42515			Column A	CONV-R WT Ihh
	no specified ID	0.916168	1.52695
	no specified ID	0.916168	1.32335			Unpaired t test
	no specified ID	1.32335	1.11976			P value	0.0025
	no specified ID	1.11976				P value summary	**
	no specified ID	0.712575	1.22156			Significantly different (P < 0.05)?	Yes
	no specified ID	1.11976	1.73054			One- or two-tailed P value?	Two-tailed
	no specified ID	0.712575	0.916168			t, df	t=3.348, df=26
	no specified ID	1.01796
	no specified ID	0.712575	1.32335			How big is the difference?
	no specified ID		1.01796			Mean of column A	1
	no specified ID	1.11976	2.03593			Mean of column B	1.333
	no specified ID	1.11976				Difference between means (B - A) ± SEM	0.3326 ± 0.09934
	no specified ID	1.22156				95% confidence interval	0.1284 to 0.5368
	no specified ID	0.916168				R squared (eta squared)	0.3012
	no specified ID	0.814371
	no specified ID	0.916168				F test to compare variances
						F, DFn, Dfd	3.086, 10, 16
						P value	0.0437
						P value summary	*
						Significantly different (P < 0.05)?	Yes
						Data analyzed
						Sample size, column A	17
						Sample size, column B	11
	Panel E					Table Analyzed	Panel E _ CONV-R
	qPCR - SI5 - CONV-R WT vs. Tlr2-/- mice - Gli1 vs. L32
	Gli1	CONV-R WT	CONV-R Tlr2 -/-			Column E	CONV-R Tlr2-/- Gli1
	no specified ID	0.944882	0.944882			vs.	vs.
	no specified ID	0.944882	1.03937			Column D	CONV-R WT Gli1
	no specified ID	0.944882	1.03937
	no specified ID	0.661417	1.22835			Unpaired t test
	no specified ID	1.03937	1.03937			P value	0.0298
	no specified ID	1.13386				P value summary	*
	no specified ID	0.944882				Significantly different (P < 0.05)?	Yes
	no specified ID	1.22835	1.6063			One- or two-tailed P value?	Two-tailed
	no specified ID	1.13386	1.03937			t, df	t=2.331, df=21
	no specified ID		1.13386
	no specified ID					How big is the difference?
	no specified ID	0.850394	1.13386			Mean of column D	1
	no specified ID	1.22835	1.41732			Mean of column E	1.177
	no specified ID	0.944882	1.32283			Difference between means (E - D) ± SEM	0.1768 ± 0.07584
						95% confidence interval	0.01909 to 0.3345
						R squared (eta squared)	0.2056
						F test to compare variances
						F, DFn, Dfd	1.495, 10, 11
						P value	0.5189
						P value summary	ns
						Significantly different (P < 0.05)?	No
						Data analyzed
						Sample size, column D	12
						Sample size, column E	11

## Sheet: Fig 1f
	Panel F					Panel F
	qPCR - SI5 - GF WT vs. Tlr2-/- mice - Ihh vs. L32					qPCR - SI5 - GF WT vs. Tlr2-/- mice - Gli1 vs. L32
	Ihh	GF WT	GF Tlr2 -/-			Gli1	GF WT	GF Tlr2 -/-
	no specified ID	1.3	1			no specified ID	0.7	0.9
	no specified ID	0.7	1.1			no specified ID	1.1	1.2
	no specified ID	1	1			no specified ID	1.7	0.8
	no specified ID	1	0.9			no specified ID	0.7	0.9
	no specified ID	1.1	1			no specified ID		1
	no specified ID	1.1	1			no specified ID		0.7
	no specified ID		1.2			no specified ID		0.7
	no specified ID	1.1	0.8
	no specified ID	0.9	1
	Table Analyzed	Panel D _ GF				Table Analyzed	Panel D _ GF
	Column B	GF Tlr2-/- Ihh				Column E	GF Tlr2-/- Gli1
	vs.	vs.				vs.	vs.
	Column A	GF WT Ihh				Column D	GF WT Gli1
	Unpaired t test					Unpaired t test
	P value	0.7275				P value	0.4181
	P value summary	ns				P value summary	ns
	Significantly different (P < 0.05)?	No				Significantly different (P < 0.05)?	No
	One- or two-tailed P value?	Two-tailed				One- or two-tailed P value?	Two-tailed
	t, df	t=0.3550, df=15				t, df	t=0.8486, df=9
	How big is the difference?					How big is the difference?
	Mean of column A	1.025				Mean of column D	1.05
	Mean of column B	1				Mean of column E	0.8857
	Difference between means (B - A) ± SEM	-0.02500 ± 0.07042				Difference between means (E - D) ± SEM	-0.1643 ± 0.1936
	95% confidence interval	-0.1751 to 0.1251				95% confidence interval	-0.6022 to 0.2736
	R squared (eta squared)	0.008333				R squared (eta squared)	0.07409
	F test to compare variances					F test to compare variances
	F, DFn, Dfd	2.457, 7, 8				F, DFn, Dfd	7.106, 3, 6
	P value	0.2312				P value	0.0423
	P value summary	ns				P value summary	*
	Significantly different (P < 0.05)?	No				Significantly different (P < 0.05)?	Yes
	Data analyzed					Data analyzed
	Sample size, column A	8				Sample size, column D	4
	Sample size, column B	9				Sample size, column E	7

## Sheet: Fig 1g
	Panel G					Panel G
	qPCR - SI5 - Tlr2 ΔIEC wt/wt vs wt/tg mice - Ihh vs. L32					qPCR - SI5 - Tlr2 ΔIEC wt/wt vs wt/tg mice - Gli1 vs. L32
	Ihh	CONV-R WT	CONV-R Tlr2 ΔIEC			Gli1	CONV-R WT	CONV-R Tlr2 ΔIEC
	no specified ID	1.1	1.7			no specified ID	1	1.7
	no specified ID	0.9	1.2			no specified ID	0.9	1.7
	no specified ID	0.8	1.1			no specified ID	1.1	1.7
	no specified ID	1.2	1.2			no specified ID	0.8	1.5
	no specified ID	1	1.4			no specified ID	1.2	1.5
	no specified ID	0.9	1.8			no specified ID	1.1	0.8*
	no specified ID	1.1	1.5			no specified ID	0.9	1.5
	Table Analyzed	Si5				Table Analyzed	Si5
	Column B	Ihh Tlr2				Column E	Gli1 Tlr2
	vs.	vs.				vs.	vs.
	Column A	Ihh CONV-R				Column D	Gli1 CONV-R
	Unpaired t test					Unpaired t test
	P value	0.0035				P value	<0.0001
	P value summary	**				P value summary	****
	Significantly different (P < 0.05)?	Yes				Significantly different (P < 0.05)?	Yes
	One- or two-tailed P value?	Two-tailed				One- or two-tailed P value?	Two-tailed
	t, df	t=3.625, df=12				t, df	t=8.431, df=11
	How big is the difference?					How big is the difference?
	Mean of column A	1				Mean of column D	1
	Mean of column B	1.414				Mean of column E	1.6
	Difference between means (B - A) ± SEM	0.4143 ± 0.1143				Difference between means (E - D) ± SEM	0.6000 ± 0.07117
	95% confidence interval	0.1653 to 0.6633				95% confidence interval	0.4434 to 0.7566
	R squared (eta squared)	0.5227				R squared (eta squared)	0.866
	F test to compare variances					F test to compare variances
	F, DFn, Dfd	3.571, 6, 6				F, DFn, Dfd	1.667, 6, 5
	P value	0.1467				P value	0.5916
	P value summary	ns				P value summary	ns
	Significantly different (P < 0.05)?	No				Significantly different (P < 0.05)?	No
	Data analyzed					Data analyzed
	Sample size, column A	7				Sample size, column D	7
	Sample size, column B	7				Sample size, column E	6

## Sheet: Fig 1h
	Panel H					Table Analyzed	IEC
	qPCR - IEC - Tlr2 ΔIEC wt/wt vs wt/tg mice - Ihh vs. L32
	IHH	CONV-R WT	CONV-R Tlr2 ΔIEC			Column B	Ihh Tlr2
	no specified ID	1.2	1.8			vs.	vs.
	no specified ID	1	1.7			Column A	Ihh CONV-R
	no specified ID	1	1.2
	no specified ID	0.9	1.3			Unpaired t test
	no specified ID	0.8	1.5			P value	0.0003
	no specified ID	1.1	1.3			P value summary	***
	no specified ID	0.9	1.7			Significantly different (P < 0.05)?	Yes
						One- or two-tailed P value?	Two-tailed
						t, df	t=4.976, df=12
						How big is the difference?
						Mean of column A	0.9857
						Mean of column B	1.5
						Difference between means (B - A) ± SEM	0.5143 ± 0.1033
						95% confidence interval	0.2891 to 0.7395
						R squared (eta squared)	0.6736
						F test to compare variances
						F, DFn, Dfd	3.132, 6, 6
						P value	0.1906
						P value summary	ns
						Significantly different (P < 0.05)?	No
						Data analyzed
						Sample size, column A	7
						Sample size, column B	7

## Sheet: Fig 1i
	Panel I				Table Analyzed	MODE-K
	qPCR - MODE-K cells - ctrl vs. PG stimulation - Ihh vs. L32
	Ihh	Control	PG stimulation (4h)		Column B	PG Ihh
	experiment 1	0.9031	0.4638		vs.	vs.
	experiment 2	0.6618	0.2088		Column A	CNT Ihh
	experiment 3	1.1787	0.2368
	experiment 4	1.4195	0.3422		Unpaired t test
					P value	0.0059
					P value summary	**
					Significantly different (P < 0.05)?	Yes
					One- or two-tailed P value?	Two-tailed
					t, df	t=4.172, df=6
					How big is the difference?
					Mean of column A	1.041
					Mean of column B	0.3129
					Difference between means (B - A) ± SEM	-0.7279 ± 0.1745
					95% confidence interval	-1.155 to -0.3010
					R squared (eta squared)	0.7436
					F test to compare variances
					F, DFn, Dfd	8.074, 3, 3
					P value	0.12
					P value summary	ns
					Significantly different (P < 0.05)?	No
					Data analyzed
					Sample size, column A	4
					Sample size, column B	4
