# Supplementary material for: Commensal bacteria weaken the intestinal barrier by suppressing epithelial neuropilin-1 and Hedgehog signaling
Source: Nat Metab. 2023 Jul 6;5(7):1174–87. doi: 10.1038/s42255-023-00828-5 (PMC10365997; doi:10.1038/s42255-023-00828-5)
Supplement: Source Data Fig. 2 — Statistical source data for Fig. 2. [file 42255_2023_828_MOESM6_ESM.xls]

## Sheet: Fig 2b
	Panel B					Number of families	1
	WB - SI5 - GF vs. CONV-R vs. CONV-D (C57BL/6J) - NRP1 vs. β-actin					Number of comparisons per family	3
	NRP1	GF	CONV-R	CONV-D		Alpha	0.05
	no specified ID	0.925777	0.602431	0.56335
	no specified ID	0.85568		0.844633		Tukey's multiple comparisons test	Mean Diff.	95.00% CI of diff.	Below threshold?	Summary	Adjusted P Value
	no specified ID	0.987431	0.579648	0.706277		GF vs. CONV-D	0.3209	0.1327 to 0.5090	Yes	**	0.0018	A-B
	no specified ID	1.23111	0.571776	0.655416		GF vs. CONV-R	0.4616	0.2661 to 0.6571	Yes	***	0.0001	A-C
	no specified ID		0.508579	0.661912		CONV-D vs. CONV-R	0.1407	-0.03579 to 0.3172	No	ns	0.1259	B-C
	no specified ID		0.429681	0.643147
						Test details	Mean 1	Mean 2	Mean Diff.	SE of diff.	n1	n2	q	DF
						GF vs. CONV-D	1	0.6791	0.3209	0.07052	4	6	6.435	12
						GF vs. CONV-R	1	0.5384	0.4616	0.07329	4	5	8.907	12
						CONV-D vs. CONV-R	0.6791	0.5384	0.1407	0.06615	6	5	3.008	12

## Sheet: Fig 2c
	Panel C				Table Analyzed	WB Nrp1 GF vs. CONVR_IEC
	WB - IEC - GF vs. CONV-R (C57BL/6J) - NRP1 vs. β-actin
	NRP1	GF	CONV-R		Column B	CONV-R
	no specified ID	0.863937	0.53793		vs.	vs.
	no specified ID	1.05338	0.109968		Column A	GF
	no specified ID	1.08178	0.064828
	no specified ID	0.728757	0.134094		Unpaired t test
	no specified ID	1.27214			P value	0.0009
					P value summary	***
					Significantly different (P < 0.05)?	Yes
					One- or two-tailed P value?	Two-tailed
					t, df	t=5.496, df=7
					How big is the difference?
					Mean of column A	1
					Mean of column B	0.2117
					Difference between means (B - A) ± SEM	-0.7883 ± 0.1434
					95% confidence interval	-1.127 to -0.4491
					R squared (eta squared)	0.8118
					F test to compare variances
					F, DFn, Dfd	1.096, 3, 4
					P value	0.8952
					P value summary	ns
					Significantly different (P < 0.05)?	No
					Data analyzed
					Sample size, column A	5
					Sample size, column B	4

## Sheet: Fig 2d
	Panel D				Table Analyzed	B6 IEC SI6 GF vs ConvR + old data
	qPCR - IEC - GF vs. CONV-R (C57BL/6J) - Nrp1 vs. L32
	Nrp1	GF	CONV-R		Column B	CONV-R
	no specified ID	0.9	0.9		vs.	vs.
	no specified ID	0.8	1.5		Column A	GF
	no specified ID	1.3	2.1*
	no specified ID	1.2	0.8		Unpaired t test
	no specified ID	1.1	1.07609		P value	0.7271
	no specified ID	1.1	0.684783		P value summary	ns
	no specified ID	0.8	0.782609		Significantly different (P < 0.05)?	No
	no specified ID	0.880435	0.978261		One- or two-tailed P value?	Two-tailed
	no specified ID	1.07609	1.46739		t, df	t=0.3539, df=20
	no specified ID	0.880435	1.27174
	no specified ID	1.07609			How big is the difference?
	no specified ID	0.834783			Mean of column A	1.015
	no specified ID	1.25217			Mean of column B	1.051
					Difference between means (B - A) ± SEM	0.03582 ± 0.1012
					95% confidence interval	-0.1753 to 0.2469
					R squared (eta squared)	0.006225
					F test to compare variances
					F, DFn, Dfd	2.941, 8, 12
					P value	0.0904
					P value summary	ns
					Significantly different (P < 0.05)?	No
					Data analyzed
					Sample size, column A	13
					Sample size, column B	9

## Sheet: Fig 2e
	Panel E				Table Analyzed	WB Nrp1 Tlr2 vs. WT _ SI
	WB - IEC - CONV-R WT vs. Tlr2-/- mice - NRP1 vs. β-actin
	NRP1	CONV-R WT	CONV-R Tlr2-/-		Column B	Tlr2 -/-
	no specified ID	0.880996	4.261741*		vs.	vs.
	no specified ID	1.04996	2.44675		Column A	WT
	no specified ID	1.12277	2.09014
	no specified ID	1.12136	2.63146		Unpaired t test
	no specified ID	0.824919	2.07153		P value	<0.0001
					P value summary	****
					Significantly different (P < 0.05)?	Yes
					One- or two-tailed P value?	Two-tailed
					t, df	t=9.365, df=7
					How big is the difference?
					Mean of column A	1
					Mean of column B	2.31
					Difference between means (B - A) ± SEM	1.310 ± 0.1399
					95% confidence interval	0.9792 to 1.641
					R squared (eta squared)	0.9261
					F test to compare variances
					F, DFn, Dfd	3.929, 3, 4
					P value	0.2193
					P value summary	ns
					Significantly different (P < 0.05)?	No
					Data analyzed
					Sample size, column A	5
					Sample size, column B	4

## Sheet: Fig 2f
	Panel F
	WB - MODE-K cells - different stimulations - NRP1 vs. α-actinin
	NRP1	control	vehicle	MALP-2	bafilomycin A1	MALP-2 + bafilomycin A2
	experiment 1	0.562658	0.289782	0.207958	0.535172	0.639751
	experiment 2	0.676591	0.365875	0.369966	0.564007	0.644726
	experiment 3	0.562194	0.371247	0.299291	0.571731	0.463203
	experiment 4	0.618857	0.390163	0.278948	0.643717	0.594902
	experiment 5	0.574588	0.665485	0.409111	0.567279	0.594902
	experiment 6		0.591642			0.616679
	experiment 7					0.644106
	experiment 8					0.542721
	experiment 9					0.614806
	experiment 10					0.614806
	Number of families	1
	Number of comparisons per family	10
	Alpha	0.05
	Tukey's multiple comparisons test	Mean Diff.	95.00% CI of diff.	Below threshold?	Summary	Adjusted P Value
	Control vs. Vehicle	0.1533	0.006491 to 0.3001	Yes	*	0.0375	A-B
	Control vs. MALP-2	0.2859	0.1326 to 0.4392	Yes	****	<0.0001	A-C
	Control vs. Bafilomycin A1	0.0226	-0.1307 to 0.1759	No	ns	0.9923	A-D
	Control vs. MALP-2 + Bafilomycin A1	0.001918	-0.1309 to 0.1347	No	ns	>0.9999	A-E
	Vehicle vs. MALP-2	0.1326	-0.01414 to 0.2794	No	ns	0.0908	B-C
	Vehicle vs. Bafilomycin A1	-0.1307	-0.2775 to 0.01611	No	ns	0.0983	B-D
	Vehicle vs. MALP-2 + Bafilomycin A1	-0.1514	-0.2765 to -0.02618	Yes	*	0.0122	B-E
	MALP-2 vs. Bafilomycin A1	-0.2633	-0.4166 to -0.1100	Yes	***	0.0003	C-D
	MALP-2 vs. MALP-2 + Bafilomycin A1	-0.284	-0.4168 to -0.1512	Yes	****	<0.0001	C-E
	Bafilomycin A1 vs. MALP-2 + Bafilomycin A1	-0.02068	-0.1535 to 0.1121	No	ns	0.9905	D-E
	Test details	Mean 1	Mean 2	Mean Diff.	SE of diff.	n1	n2	q	DF
	Control vs. Vehicle	0.599	0.4457	0.1533	0.05012	5	6	4.325	26
	Control vs. MALP-2	0.599	0.3131	0.2859	0.05235	5	5	7.724	26
	Control vs. Bafilomycin A1	0.599	0.5764	0.0226	0.05235	5	5	0.6104	26
	Control vs. MALP-2 + Bafilomycin A1	0.599	0.5971	0.001918	0.04534	5	10	0.05981	26
	Vehicle vs. MALP-2	0.4457	0.3131	0.1326	0.05012	6	5	3.742	26
	Vehicle vs. Bafilomycin A1	0.4457	0.5764	-0.1307	0.05012	6	5	3.687	26
	Vehicle vs. MALP-2 + Bafilomycin A1	0.4457	0.5971	-0.1514	0.04275	6	10	5.008	26
	MALP-2 vs. Bafilomycin A1	0.3131	0.5764	-0.2633	0.05235	5	5	7.113	26
	MALP-2 vs. MALP-2 + Bafilomycin A1	0.3131	0.5971	-0.284	0.04534	5	10	8.859	26
	Bafilomycin A1 vs. MALP-2 + Bafilomycin A1	0.5764	0.5971	-0.02068	0.04534	5	10	0.645	26
	Panel F
	WB - MODE-K cells - different stimulations - NRP1 vs. α-actinin
	NRP1	control	vehicle	MALP-2	epoxomycin	MALP-2 + epoxomycin
	experiment 1	0.621956	0.75482		0.493818
	experiment 2	0.67365	0.548498	0.306959	0.418802	0.609362
	experiment 3	0.574005	0.586328	0.54476	0.532912	0.228955
	experiment 4	0.80116	0.577879
	experiment 5	0.662292	0.616874
	experiment 6	0.400834	0.680091	0.259959	0.222763	0.217994
	experiment 7	0.407224	0.53081	0.195313	0.460115	0.344438
	Number of families	1
	Number of comparisons per family	10
	Alpha	0.05
	Tukey's multiple comparisons test	Mean Diff.	95.00% CI of diff.	Below threshold?	Summary	Adjusted P Value
	Control vs. Vehicle	-0.02203	-0.2338 to 0.1898	No	ns	0.9979	A-B
	Control vs. MALP-2	0.2648	0.01650 to 0.5132	Yes	*	0.0328	A-C
	Control vs. Epoxomicin	0.1659	-0.06609 to 0.3979	No	ns	0.2465	A-D
	Control vs. MALP-2 + Epoxomicin	0.2414	-0.006939 to 0.4897	No	ns	0.0594	A-E
	Vehicle vs. MALP-2	0.2869	0.03853 to 0.5352	Yes	*	0.0184	B-C
	Vehicle vs. Epoxomicin	0.1879	-0.04407 to 0.4199	No	ns	0.1517	B-D
	Vehicle vs. MALP-2 + Epoxomicin	0.2634	0.01509 to 0.5118	Yes	*	0.034	B-E
	MALP-2 vs. Epoxomicin	-0.09893	-0.3647 to 0.1669	No	ns	0.8024	C-D
	MALP-2 vs. MALP-2 + Epoxomicin	-0.02344	-0.3036 to 0.2567	No	ns	0.9991	C-E
	Epoxomicin vs. MALP-2 + Epoxomicin	0.0755	-0.1903 to 0.3413	No	ns	0.9142	D-E
	Test details	Mean 1	Mean 2	Mean Diff.	SE of diff.	n1	n2	q	DF
	Control vs. Vehicle	0.5916	0.6136	-0.02203	0.07138	7	7	0.4364	22
	Control vs. MALP-2	0.5916	0.3267	0.2648	0.0837	7	4	4.475	22
	Control vs. Epoxomicin	0.5916	0.4257	0.1659	0.07819	7	5	3.001	22
	Control vs. MALP-2 + Epoxomicin	0.5916	0.3502	0.2414	0.0837	7	4	4.079	22
	Vehicle vs. MALP-2	0.6136	0.3267	0.2869	0.0837	7	4	4.847	22
	Vehicle vs. Epoxomicin	0.6136	0.4257	0.1879	0.07819	7	5	3.399	22
	Vehicle vs. MALP-2 + Epoxomicin	0.6136	0.3502	0.2634	0.0837	7	4	4.451	22
	MALP-2 vs. Epoxomicin	0.3267	0.4257	-0.09893	0.08958	4	5	1.562	22
	MALP-2 vs. MALP-2 + Epoxomicin	0.3267	0.3502	-0.02344	0.09443	4	4	0.351	22
	Epoxomicin vs. MALP-2 + Epoxomicin	0.4257	0.3502	0.0755	0.08958	5	4	1.192	22

## Sheet: Fig 2g
	Panel G
	Flow cytometry - MODE-K cells - different stimulations - NRP1+ DAPI- EpCAM+
	NRP1	medium	vehicle	MALP-2	bafilomycin A1	MALP-2 + bafilomycin A2
	experiment 1	54.4	45.3	32.9	57.5	59.7
	experiment 2	35.76	43.57	20.98	53.46	60.07
	experiment 3	42.05	50.7	27.53	30.99	46.67
	experiment 4	42.05	43.57	20.98	53.46	30.99
	experiment 5	37.76	50.7	27.53	46.69	60.07
	Number of families	1
	Number of comparisons per family	10
	Alpha	0.05
	Tukey's multiple comparisons test	Mean Diff.	95.00% CI of diff.	Below threshold?	Summary	Adjusted P Value
	Medium vs. DMSO	-4.364	-20.56 to 11.83	No	ns	0.9256	A-B
	Medium vs. MALP-2	16.42	0.2266 to 32.61	Yes	*	0.0459	A-C
	Medium vs. Bafilomycin A1	-6.016	-22.21 to 10.18	No	ns	0.7985	A-D
	Medium vs. Malp-2 + Baf	-9.096	-25.29 to 7.097	No	ns	0.4671	A-E
	DMSO vs. MALP-2	20.78	4.591 to 36.98	Yes	**	0.008	B-C
	DMSO vs. Bafilomycin A1	-1.652	-17.85 to 14.54	No	ns	0.9979	B-D
	DMSO vs. Malp-2 + Baf	-4.732	-20.93 to 11.46	No	ns	0.9029	B-E
	MALP-2 vs. Bafilomycin A1	-22.44	-38.63 to -6.243	Yes	**	0.0041	C-D
	MALP-2 vs. Malp-2 + Baf	-25.52	-41.71 to -9.323	Yes	**	0.0011	C-E
	Bafilomycin A1 vs. Malp-2 + Baf	-3.08	-19.27 to 13.11	No	ns	0.9781	D-E
	Test details	Mean 1	Mean 2	Mean Diff.	SE of diff.	n1	n2	q	DF
	Medium vs. DMSO	42.4	46.77	-4.364	5.412	5	5	1.14	20
	Medium vs. MALP-2	42.4	25.98	16.42	5.412	5	5	4.291	20
	Medium vs. Bafilomycin A1	42.4	48.42	-6.016	5.412	5	5	1.572	20
	Medium vs. Malp-2 + Baf	42.4	51.5	-9.096	5.412	5	5	2.377	20
	DMSO vs. MALP-2	46.77	25.98	20.78	5.412	5	5	5.432	20
	DMSO vs. Bafilomycin A1	46.77	48.42	-1.652	5.412	5	5	0.4317	20
	DMSO vs. Malp-2 + Baf	46.77	51.5	-4.732	5.412	5	5	1.237	20
	MALP-2 vs. Bafilomycin A1	25.98	48.42	-22.44	5.412	5	5	5.863	20
	MALP-2 vs. Malp-2 + Baf	25.98	51.5	-25.52	5.412	5	5	6.668	20
	Bafilomycin A1 vs. Malp-2 + Baf	48.42	51.5	-3.08	5.412	5	5	0.8049	20
