# Supplementary material for: Commensal bacteria weaken the intestinal barrier by suppressing epithelial neuropilin-1 and Hedgehog signaling
Source: Nat Metab. 2023 Jul 6;5(7):1174–87. doi: 10.1038/s42255-023-00828-5 (PMC10365997; doi:10.1038/s42255-023-00828-5)
Supplement: Source Data Fig. 3 — Statistical source data for Fig. 3. [file 42255_2023_828_MOESM9_ESM.xls]

## Sheet: Fig 3a
	Panel A				Table Analyzed	GF _ FITC-Dex
	FITC-Dextran gavage - serum - GF vs. CONV-R (C57BL/6J)
	FITC fluorescence	GF	CONV-R		Column B	CONV-R
	no specified ID	1.02564	2.19872		vs.	vs.
	no specified ID	1.08974	1.69231		Column A	GF
	no specified ID	0.83333	2.73077
	no specified ID	0.96154	1.33974		Unpaired t test
	no specified ID	1.08974	2.24359		P value	0.0006
	no specified ID		4.29487		P value summary	***
	no specified ID		3.84615		Significantly different (P < 0.05)?	Yes
	no specified ID		3.39744		One- or two-tailed P value?	Two-tailed
	no specified ID		2.88462		t, df	t=4.412, df=14
	no specified ID		2.94872
	no specified ID		3.39744		How big is the difference?
					Mean of column A	1
					Mean of column B	2.816
					Difference between means (B - A) ± SEM	1.816 ± 0.4115
					95% confidence interval	0.9332 to 2.699
					R squared (eta squared)	0.5817
					F test to compare variances
					F, DFn, Dfd	70.44, 10, 4
					P value	0.0009
					P value summary	***
					Significantly different (P < 0.05)?	Yes
					Data analyzed
					Sample size, column A	5
					Sample size, column B	11

## Sheet: Fig 3b
	Panel B				Panel B				Panel B				Panel B
	qPCR - IEC - GF vs. CONV-R (C57BL/6J) - Cld4 vs L32				qPCR - IEC - GF vs. CONV-R (C57BL/6J) - F11r vs L32				qPCR - IEC - GF vs. CONV-R (C57BL/6J) - Ocln vs L32				qPCR - IEC - GF vs. CONV-R (C57BL/6J) - Tjp1 vs L32
	Cld4	GF	CONV-R		F11r	GF	CONV-R		Ocln	GF	CONV-R		Tjp1	GF	CONV-R
	no specified ID	0.9	0.6		no specified ID	0.9	0.8		no specified ID	0.9	0.5		no specified ID	0.9	0.4
	no specified ID	1.2	0.3		no specified ID	1.1	0.8		no specified ID	1.1	0.8		no specified ID	0.9	0.5
	no specified ID	1.1	0.8		no specified ID	1	0.7		no specified ID	0.9	0.5		no specified ID	1.1	0.4
	no specified ID	0.9	0.2		no specified ID	1.1	0.9		no specified ID	1	0.6		no specified ID	1.1	0.4
	no specified ID	1.2	0.5		no specified ID	1	0.6		no specified ID	1	0.5		no specified ID	1.1	0.4
	no specified ID	0.9	0.3		no specified ID	0.9	0.6		no specified ID	1	0.6		no specified ID	0.9	0.5
	Table Analyzed	GF _ IEC qPCR			Table Analyzed	GF _ IEC qPCR			Table Analyzed	GF _ IEC qPCR			Table Analyzed	GF _ IEC qPCR
	Column B	CONV-R CLD4			Column E	CONV-R JAMA			Column H	CONV-R occludin			Column K	CONV-R ZO1
	vs.	vs.			vs.	vs.			vs.	vs.			vs.	vs.
	Column A	GF CLD4			Column D	GF JAMA			Column G	GF occludin			Column J	GF ZO1
	Unpaired t test				Unpaired t test				Unpaired t test				Unpaired t test
	P value	0.0004			P value	0.0015			P value	<0.0001			P value	<0.0001
	P value summary	***			P value summary	**			P value summary	****			P value summary	****
	Significantly different (P < 0.05)?	Yes			Significantly different (P < 0.05)?	Yes			Significantly different (P < 0.05)?	Yes			Significantly different (P < 0.05)?	Yes
	One- or two-tailed P value?	Two-tailed			One- or two-tailed P value?	Two-tailed			One- or two-tailed P value?	Two-tailed			One- or two-tailed P value?	Two-tailed
	t, df	t=5.264, df=10			t, df	t=4.339, df=10			t, df	t=7.047, df=10			t, df	t=11.46, df=10
	How big is the difference?				How big is the difference?				How big is the difference?				How big is the difference?
	Mean of column A	1.033			Mean of column D	1			Mean of column G	0.9833			Mean of column J	1
	Mean of column B	0.45			Mean of column E	0.7333			Mean of column H	0.5833			Mean of column K	0.4333
	Difference between means (B - A) ± SEM	-0.5833 ± 0.1108			Difference between means (E - D) ± SEM	-0.2667 ± 0.06146			Difference between means (H - G) ± SEM	-0.4000 ± 0.05676			Difference between means (K - J) ± SEM	-0.5667 ± 0.04944
	95% confidence interval	-0.8302 to -0.3364			95% confidence interval	-0.4036 to -0.1297			95% confidence interval	-0.5265 to -0.2735			95% confidence interval	-0.6768 to -0.4565
	R squared (eta squared)	0.7349			R squared (eta squared)	0.6531			R squared (eta squared)	0.8324			R squared (eta squared)	0.9293
	F test to compare variances				F test to compare variances				F test to compare variances				F test to compare variances
	F, DFn, Dfd	2.250, 5, 5			F, DFn, Dfd	1.833, 5, 5			F, DFn, Dfd	2.412, 5, 5			F, DFn, Dfd	4.500, 5, 5
	P value	0.3943			P value	0.522			P value	0.3561			P value	0.1244
	P value summary	ns			P value summary	ns			P value summary	ns			P value summary	ns
	Significantly different (P < 0.05)?	No			Significantly different (P < 0.05)?	No			Significantly different (P < 0.05)?	No			Significantly different (P < 0.05)?	No
	Data analyzed				Data analyzed				Data analyzed				Data analyzed
	Sample size, column A	6			Sample size, column D	6			Sample size, column G	6			Sample size, column J	6
	Sample size, column B	6			Sample size, column E	6			Sample size, column H	6			Sample size, column K	6

## Sheet: Fig 3c
	Panel C				Table Analyzed	GF _ WB occludin
	WB - IEC - GF vs. CONV-R (C57BL/6J) - Occludin vs. α-actinin
	Occludin	GF	CONV-R		Column B	CONV-R
	REI-P998 (12w, CONVR)		0.323		vs.	vs.
	REI-P999 (12w, CONVR)		0.4		Column A	GF
	REI-Q000 (12w, CONVR)		1.117
	REI-Q001 (12w, CONVR)		0.825		Unpaired t test
					P value	0.0015
	REI-P495 (12w, CONVR)		0.777		P value summary	**
	REI-P564 (12w, CONVR)		0.529		Significantly different (P < 0.05)?	Yes
	REI-P565 (12w, CONVR)		0.915		One- or two-tailed P value?	Two-tailed
	REI-P566 (12w, CONVR)		0.443		t, df	t=3.505, df=30
	REI-T440 (m, 12w, GF)	0.441			How big is the difference?
	REI-T441 (m, 12w, GF)	1.044			Mean of column A	0.9991
	REI-T442 (f, 12w, GF)	1.63			Mean of column B	0.6664
	REI-T443 (f, 12w, GF)	0.952			Difference between means (B - A) ± SEM	-0.3327 ± 0.09490
	REI-T444 (f, 12w, GF)	0.691			95% confidence interval	-0.5265 to -0.1388
	REI-T445 (f, 12w, GF)	1.112			R squared (eta squared)	0.2906
	REI-T446 (m, 12w, GF)	1.02
					F test to compare variances
	REI-Q594 (BL6, 12w, m)		0.698		F, DFn, Dfd	1.534, 12, 18
	REI-Q595 (BL6, 12w, m)		0.607		P value	0.3998
	REI-Q596 (BL6, 12w, m)		0.843		P value summary	ns
	REI-Q598 (BL6, 12w, f)		0.515		Significantly different (P < 0.05)?	No
	REI-Q599 (BL6, 12w, f)		0.437
	REI-Q600 (BL6, 12w, f)		0.858		Data analyzed
					Sample size, column A	13
	BIG-2895 (m, 12w, CONV-R)		0.717		Sample size, column B	19
	BIG-2896 (m, 12w, CONV-R)		0.661
	BIG-2897 (m, 12w, CONV-R)
	BIG-3002 (f, 12w, CONV-R)		0.496
	BIG-3003 (f, 12w, CONV-R)		0.378
	BIG-3004 (f, 12w, CONV-R)		1.123
	REI-S784 (m, 12w, GF)	1.152
	REI-S785 (m, 12w, GF)	1.277
	REI-S786 (m, 12w, GF)	0.685
	REI-S787 (m, 12w, GF)	0.867
	REI-S788 (f, 12w, GF)	1.125
	REI-S789 (f, 12w, GF)	0.992

## Sheet: Fig 3d
	Panel D				Table Analyzed	ZO1 tot - ONLY FEMALES
	WB - IEC - GF vs. CONV-R (C57BL/6J) - ZO-1 vs. α-actinin
	ZO1	GF	CONV-R		Column B	CONV-R
	REI-P996 (f, 12w, CONVR)		0.566		vs.	vs.
	REI-P997 (f, 12w, CONVR)		0.344		Column A	GF
	REI-P998 (f, 12w, CONVR)		0.073
	REI-P999 (f, 12w, CONVR)		0.08		Unpaired t test
	REI-Q000 (f, 12w, CONVR)		0.809		P value	0.0053
	REI-P495 (f, 9w, CONV-R)				P value summary	**
	REI-P564 (f, 9w, CONV-R)		0.698		Significantly different (P < 0.05)?	Yes
	REI-P565 (f, 9w, CONV-R)		0.634		One- or two-tailed P value?	Two-tailed
	REI-P566 (f, 9w, CONV-R)		0.705		t, df	t=3.464, df=11
	REI-P567 (f, 9w, CONV-R)		0.148
					How big is the difference?
	REI-T442 (f, 12w, GF)	1.198			Mean of column A	1
	REI-T443 (f, 12w, GF)	0.802			Mean of column B	0.4508
	REI-T444 (f, 12w, GF)	0.961			Difference between means (B - A) ± SEM	-0.5492 ± 0.1585
	REI-T445 (f, 12w, GF)	1.039			95% confidence interval	-0.8982 to -0.2003
					R squared (eta squared)	0.5218
					F test to compare variances
					F, DFn, Dfd	3.150, 8, 3
					P value	0.3746
					P value summary	ns
					Significantly different (P < 0.05)?	No
					Data analyzed
					Sample size, column A	4
					Sample size, column B	9

## Sheet: Fig 3e
	Panel E				Panel E
	qPCR - SI5 - Nrp1 ΔIEC wt/wt vs wt/tg mice - Ihh vs. L32				qPCR - SI5 - Nrp1 ΔIEC wt/wt vs wt/tg mice - Gli1 vs. L32
	Ihh	CONV-R WT	CONV-R Nrp1 ΔIEC		Gli1	CONV-R WT	CONV-R Nrp1 ΔIEC
	no specified ID	0.87	0.91		no specified ID	1.002	0.785
	no specified ID	1.05	0.72		no specified ID	0.722	0.722
	no specified ID	0.84	0.81		no specified ID	1.178	0.449
	no specified ID	1.19	0.69		no specified ID	1.163	1.072
	no specified ID	0.97	0.88		no specified ID	1.044	0.673
	no specified ID	1.13	0.87		no specified ID	0.89	0.623
	no specified ID	1.14	0.72		no specified ID		0.722
	Table Analyzed	qPCR SI5 IHH			Table Analyzed	qPCR SI5 IHH
	Column B	Ihh Nrp-1 ΔIEC			Column E	Gli1 Nrp-1ΔIEC
	vs.	vs.			vs.	vs.
	Column A	Ihh WT			Column D	Gli1 WT
	Unpaired t test				Unpaired t test
	P value	0.0033			P value	0.0185
	P value summary	**			P value summary	*
	Significantly different (P < 0.05)?	Yes			Significantly different (P < 0.05)?	Yes
	One- or two-tailed P value?	Two-tailed			One- or two-tailed P value?	Two-tailed
	t, df	t=3.660, df=12			t, df	t=2.761, df=11
	How big is the difference?				How big is the difference?
	Mean of column A	1.027			Mean of column D	0.9998
	Mean of column B	0.8			Mean of column E	0.7209
	Difference between means (B - A) ± SEM	-0.2271 ± 0.06206			Difference between means (E - D) ± SEM	-0.2790 ± 0.1010
	95% confidence interval	-0.3624 to -0.09193			95% confidence interval	-0.5013 to -0.05660
	R squared (eta squared)	0.5275			R squared (eta squared)	0.4094
	F test to compare variances				F test to compare variances
	F, DFn, Dfd	2.342, 6, 6			F, DFn, Dfd	1.188, 6, 5
	P value	0.3242			P value	0.869
	P value summary	ns			P value summary	ns
	Significantly different (P < 0.05)?	No			Significantly different (P < 0.05)?	No
	Data analyzed				Data analyzed
	Sample size, column A	7			Sample size, column D	6
	Sample size, column B	7			Sample size, column E	7

## Sheet: Fig 3f
	Panel F				Panel F
	qPCR - SI5 - Nrp1 ΔIEC wt/tg vs. Nrp1 ΔIEC wt/tg + ABX mice - Ihh vs. L32				qPCR - SI5 - Nrp1 ΔIEC wt/tg vs. Nrp1 ΔIEC wt/tg + ABX mice - Ihh vs. L32
	Ihh	CONV-R Nrp1 ΔIEC	Nrp1 ΔIEC + ABX		Gli1	CONV-R Nrp1 ΔIEC	Nrp1 ΔIEC + ABX
	no specified ID	0.8	0.9		no specified ID	1.4	1.1
	no specified ID	1.7	1.2		no specified ID	1.2	1.1
	no specified ID	0.6	1.3		no specified ID	0.6	1.1
	no specified ID	1.4	1		no specified ID	1.3	0.9
	no specified ID	1.2	1.1		no specified ID	1.1	0.8
	no specified ID	0.7	1.2		no specified ID	0.7	1.3
	no specified ID	1.1	2.1*		no specified ID
	Table Analyzed	Abx - qPCR SI5 IHH			Table Analyzed	Abx - qPCR SI5 IHH
	Column B	Ihh Nrp-1ΔIEC + Abx			Column E	Gli1 Nrp-1ΔIEC+ Abx
	vs.	vs.			vs.	vs.
	Column A	Ihh Nrp-1ΔIEC			Column D	Gli1 Nrp-1ΔIEC
	Unpaired t test				Unpaired t test
	P value	0.7985			P value	>0.9999
	P value summary	ns			P value summary	ns
	Significantly different (P < 0.05)?	No			Significantly different (P < 0.05)?	No
	One- or two-tailed P value?	Two-tailed			One- or two-tailed P value?	Two-tailed
	t, df	t=0.2616, df=11			t, df	t=0.000, df=10
	How big is the difference?				How big is the difference?
	Mean of column A	1.071			Mean of column D	1.05
	Mean of column B	1.117			Mean of column E	1.05
	Difference between means (B - A) ± SEM	0.04524 ± 0.1729			Difference between means (E - D) ± SEM	0.000 ± 0.1517
	95% confidence interval	-0.3354 to 0.4258			95% confidence interval	-0.3379 to 0.3379
	R squared (eta squared)	0.006184			R squared (eta squared)	0
	F test to compare variances				F test to compare variances
	F, DFn, Dfd	7.341, 6, 5			F, DFn, Dfd	3.452, 5, 5
	P value	0.045			P value	0.2001
	P value summary	*			P value summary	ns
	Significantly different (P < 0.05)?	Yes			Significantly different (P < 0.05)?	No
	Data analyzed				Data analyzed
	Sample size, column A	7			Sample size, column D	6
	Sample size, column B	6			Sample size, column E	6

## Sheet: Fig 3h
	Panel H				Table Analyzed	Nrp1 _ FITC-Dex
	FITC-Dextran gavage - serum - Nrp1 ΔIEC wt/wt vs wt/tg mice
	FITC fluorescence	CONV-R WT	CONV-R Nrp1 ΔIEC		Column B	Nrp1 ΔIEC
	no specified ID	0.85679	1.31412		vs.	vs.
	no specified ID	1.03384	1.19533		Column A	WT
	no specified ID	0.97226	1.00232
	no specified ID	1.05553	1.25679		Unpaired t test
	no specified ID	1.06856	1.14572		P value	0.0074
	no specified ID	1.01442			P value summary	**
	no specified ID	0.99859			Significantly different (P < 0.05)?	Yes
					One- or two-tailed P value?	Two-tailed
					t, df	t=3.343, df=10
					How big is the difference?
					Mean of column A	1
					Mean of column B	1.183
					Difference between means (B - A) ± SEM	0.1829 ± 0.05469
					95% confidence interval	0.06100 to 0.3047
					R squared (eta squared)	0.5278
					F test to compare variances
					F, DFn, Dfd	2.802, 4, 6
					P value	0.2504
					P value summary	ns
					Significantly different (P < 0.05)?	No
					Data analyzed
					Sample size, column A	7
					Sample size, column B	5

## Sheet: Fig 3i
	Panel I				Table Analyzed	Nrp1+Abx _ FITC-Dex
	FITC-Dextran gavage - serum - (CONV-R + ABX) vs (Nrp1 ΔIEC wt/tg + ABX) mice
	FITC fluorescence	CONV-R + ABX	Nrp1 ΔIEC + ABX		Column B	Nrp1 ΔIEC+ Abx
	no specified ID	0.2109	2.97829		vs.	vs.
	no specified ID	1.91079	1.77686		Column A	WT+Abx
	no specified ID	1.31588	2.50384
	no specified ID	0.459586	1.42145		Unpaired t test
	no specified ID	0.892	1.79959		P value	0.1005
	no specified ID	0.598993	1.2697		P value summary	ns
	no specified ID	0.577868	0.880041		Significantly different (P < 0.05)?	No
	no specified ID	2.03398	2.36484		One- or two-tailed P value?	Two-tailed
	no specified ID		1.6944		t, df	t=1.737, df=17
	no specified ID		0.246683
	no specified ID		0.797245		How big is the difference?
					Mean of column A	1
					Mean of column B	1.612
					Difference between means (B - A) ± SEM	0.6121 ± 0.3524
					95% confidence interval	-0.1315 to 1.356
					R squared (eta squared)	0.1507
					F test to compare variances
					F, DFn, Dfd	1.397, 10, 7
					P value	0.6753
					P value summary	ns
					Significantly different (P < 0.05)?	No
					Data analyzed
					Sample size, column A	8
					Sample size, column B	11

## Sheet: Fig 3j
	Panel J				Panel J				Panel J				Panel J
	qPCR - IEC - Nrp1 ΔIEC wt/wt vs wt/tg mice - Cld4 vs L32				qPCR - IEC - Nrp1 ΔIEC wt/wt vs wt/tg mice - F11r vs L32				qPCR - IEC - Nrp1 ΔIEC wt/wt vs wt/tg mice - Ocln vs L32				qPCR - IEC - Nrp1 ΔIEC wt/wt vs wt/tg mice - Tjp1 vs L32
	Cld4	CONV-R WT	CONV-R Nrp1 ΔIEC		F11r	CONV-R WT	CONV-R Nrp1 ΔIEC		Ocln	CONV-R WT	CONV-R Nrp1 ΔIEC		Tjp1	CONV-R WT	CONV-R Nrp1 ΔIEC
	no specified ID	1.1	0.7		no specified ID	1.1	0.8		no specified ID	1.1	0.7		no specified ID	1.2	0.7
	no specified ID	1	0.2		no specified ID	0.9	0.9		no specified ID	0.8	0.6		no specified ID	1.2	0.6
	no specified ID	1.3	0.3		no specified ID	1.3	0.7		no specified ID	1.1	0.6		no specified ID	1.1	0.6
	no specified ID	1.1	0.4		no specified ID	1.1	0.8		no specified ID	1	0.9		no specified ID	0.9	0.6
	no specified ID	0.8	0.4		no specified ID	1	0.7		no specified ID	1.1	0.8		no specified ID	0.9	0.7
	no specified ID	0.9	0.6		no specified ID	0.8	0.7		no specified ID	1	0.9		no specified ID	0.8	0.5
	no specified ID	0.9	0.6		no specified ID	0.8	0.8		no specified ID	0.9	0.7		no specified ID	0.9	0.8
	Table Analyzed	Nrp1 _ IEC qPCR			Table Analyzed	Nrp1 _ IEC qPCR			Table Analyzed	Nrp1 _ IEC qPCR			Table Analyzed	Nrp1 _ IEC qPCR
	Column B	Nrp1ΔICECLD4			Column E	Nrp1 ΔICE JAMA			Column H	Nrp1 ΔICEoccludin			Column K	Nrp1 ΔICEZO1
	vs.	vs.			vs.	vs.			vs.	vs.			vs.	vs.
	Column A	WT CLD4			Column D	WT JAMA			Column G	WT occludin			Column J	WT ZO1
	Unpaired t test				Unpaired t test				Unpaired t test				Unpaired t test
	P value	<0.0001			P value	0.0099			P value	0.0019			P value	0.0003
	P value summary	****			P value summary	**			P value summary	**			P value summary	***
	Significantly different (P < 0.05)?	Yes			Significantly different (P < 0.05)?	Yes			Significantly different (P < 0.05)?	Yes			Significantly different (P < 0.05)?	Yes
	One- or two-tailed P value?	Two-tailed			One- or two-tailed P value?	Two-tailed			One- or two-tailed P value?	Two-tailed			One- or two-tailed P value?	Two-tailed
	t, df	t=5.971, df=12			t, df	t=3.060, df=12			t, df	t=3.959, df=12			t, df	t=4.967, df=12
	How big is the difference?				How big is the difference?				How big is the difference?				How big is the difference?
	Mean of column A	1.014			Mean of column D	1			Mean of column G	1			Mean of column J	1
	Mean of column B	0.4571			Mean of column E	0.7714			Mean of column H	0.7429			Mean of column K	0.6429
	Difference between means (B - A) ± SEM	-0.5571 ± 0.09331			Difference between means (E - D) ± SEM	-0.2286 ± 0.07469			Difference between means (H - G) ± SEM	-0.2571 ± 0.06494			Difference between means (K - J) ± SEM	-0.3571 ± 0.07190
	95% confidence interval	-0.7605 to -0.3538			95% confidence interval	-0.3913 to -0.06584			95% confidence interval	-0.3986 to -0.1156			95% confidence interval	-0.5138 to -0.2005
	R squared (eta squared)	0.7482			R squared (eta squared)	0.4384			R squared (eta squared)	0.5664			R squared (eta squared)	0.6728
	F test to compare variances				F test to compare variances				F test to compare variances				F test to compare variances
	F, DFn, Dfd	1.169, 6, 6			F, DFn, Dfd	5.833, 6, 6			F, DFn, Dfd	1.214, 6, 6			F, DFn, Dfd	2.800, 6, 6
	P value	0.8541			P value	0.0497			P value	0.8197			P value	0.2358
	P value summary	ns			P value summary	*			P value summary	ns			P value summary	ns
	Significantly different (P < 0.05)?	No			Significantly different (P < 0.05)?	Yes			Significantly different (P < 0.05)?	No			Significantly different (P < 0.05)?	No
	Data analyzed				Data analyzed				Data analyzed				Data analyzed
	Sample size, column A	7			Sample size, column D	7			Sample size, column G	7			Sample size, column J	7
	Sample size, column B	7			Sample size, column E	7			Sample size, column H	7			Sample size, column K	7

## Sheet: Fig 3k
	Panel K				Table Analyzed	Nrp1 _ WB occludin
	WB - IEC - Nrp1 ΔIEC wt/wt vs wt/tg mice - Occludin vs. α-actinin
	Occludin	CONV-R WT	CONV-R Nrp1 ΔIEC		Column B	Nrp1 ΔIEC
	REI-P011 (f, 15w, wt/wt)	1.22614			vs.	vs.
	REI-P013 (f, 15w, wt/tg)		1.03933		Column A	WT
	REI-P015 (f, 15w, wt/wt)	0.922043
	REI-P168 (m, 15w, wt/tg)		0.90282		Unpaired t test
	REI-P169 (m, 15w, wt/wt)	0.851818			P value	0.5245
	REI-P170 (m, 15w, wt/tg)				P value summary	ns
	REI-P173 (m, 15w, wt/tg)		0.924006		Significantly different (P < 0.05)?	No
	REI-P174 (m, 14w, wt/tg)				One- or two-tailed P value?	Two-tailed
	REI-P175 (m, 14w, wt/tg)				t, df	t=0.6555, df=12
	REI-P176 (m, 14w, wt/tg)		1.0173
	REI-N292 (m, 15w wt/wt)	1.06498			How big is the difference?
	REI-N293 (m, 15w wt/wt)	1.21816			Mean of column A	1
	REI-N294 (m, 15w wt/wt)	0.685808			Mean of column B	0.948
	REI-N295 (m, 15w wt/tg)		0.994042		Difference between means (B - A) ± SEM	-0.05195 ± 0.07925
	REI-N296 (m, 15w wt/tg)		0.82543		95% confidence interval	-0.2246 to 0.1207
	REI-N297 (f, 15w wt/tg)		0.933415		R squared (eta squared)	0.03457
	REI-N301 (f, 15w wt/wt)	1.03105
					F test to compare variances
					F, DFn, Dfd	6.966, 6, 6
					P value	0.0325
					P value summary	*
					Significantly different (P < 0.05)?	Yes
					Data analyzed
					Sample size, column A	7
					Sample size, column B	7

[truncated: 5 more sheets: Fig 3l, Fig 3m, Fig 3n, Fig 3o, Fig 3p]
