# Supplementary material for: Commensal bacteria weaken the intestinal barrier by suppressing epithelial neuropilin-1 and Hedgehog signaling
Source: Nat Metab. 2023 Jul 6;5(7):1174–87. doi: 10.1038/s42255-023-00828-5 (PMC10365997; doi:10.1038/s42255-023-00828-5)
Supplement: Source Data Fig. 4 — Statistical source data for Fig. 4. [file 42255_2023_828_MOESM11_ESM.xls]

## Sheet: Fig 4b
	Panel B				Table Analyzed	flNrp
	CD31+ area / ROI [%] - SI5 - Nrp1 ΔIEC wt/wt vs wt/tg mice
	Vessel Density / ROI %	CONV-R WT	CONV-R Nrp1 ΔIEC		Column B	Nrp1 ΔIEC
	slide1	11.1813	8.86667		vs.	vs.
	slide2	11.4033	6.64		Column A	WT
	slide3	10.465	9.29333
	slide4	5.67333333*	8.027		Unpaired t test
	slide5	10.295	9.646		P value	0.0013
	slide6	12.2217	8.2275		P value summary	**
					Significantly different (P < 0.05)?	Yes
					One- or two-tailed P value?	Two-tailed
					t, df	t=4.600, df=9
					How big is the difference?
					Mean of column A	11.11
					Mean of column B	8.45
					Difference between means (B - A) ± SEM	-2.663 ± 0.5789
					95% confidence interval	-3.973 to -1.354
					R squared (eta squared)	0.7016
					F test to compare variances
					F, DFn, Dfd	1.934, 5, 4
					P value	0.5425
					P value summary	ns
					Significantly different (P < 0.05)?	No
					Data analyzed
					Sample size, column A	5
					Sample size, column B	6

## Sheet: Fig 4c
	Panel C				Table Analyzed	qPCR CD31
	qPCR - Si5 - Nrp1 ΔIEC wt/wt vs wt/tg mice - Pecam1 vs L32
	Pecam1	CONV-R WT	CONV-R Nrp1 ΔIEC		Column B	Nrp1 ΔIEC
	no specified ID	0.6	0.6		vs.	vs.
	no specified ID	1.7	0.5		Column A	WT
	no specified ID	1.5	0.5
	no specified ID	0.7	0.4		Unpaired t test
	no specified ID	0.7	0.4		P value	0.0103
	no specified ID	1.4	0.4		P value summary	*
					Significantly different (P < 0.05)?	Yes
					One- or two-tailed P value?	Two-tailed
					t, df	t=3.149, df=10
					How big is the difference?
					Mean of column A	1.1
					Mean of column B	0.4667
					Difference between means (B - A) ± SEM	-0.6333 ± 0.2011
					95% confidence interval	-1.081 to -0.1852
					R squared (eta squared)	0.4979
					F test to compare variances
					F, DFn, Dfd	35.40, 5, 5
					P value	0.0013
					P value summary	**
					Significantly different (P < 0.05)?	Yes
					Data analyzed
					Sample size, column A	6
					Sample size, column B	6

## Sheet: Fig 4e
	Panel E				Table Analyzed	Villus length
	villus length - SI5 - Nrp1 ΔIEC wt/wt vs wt/tg mice
	villus length	CONV-R WT	CONV-R Nrp1 ΔIEC		Column B	Nrp1 ΔIEC
	mean slide 1	347.44	363.56		vs.	vs.
	mean slide 2	367.93	379.34		Column A	WT
	mean slide 3	322.53	421.13
	mean slide 4	404.96	434.36		Unpaired t test
	mean slide 5	410.86	591.13*		P value	0.2702
					P value summary	ns
					Significantly different (P < 0.05)?	No
					One- or two-tailed P value?	Two-tailed
					t, df	t=1.197, df=7
					How big is the difference?
					Mean of column A	370.7
					Mean of column B	399.6
					Difference between means (B - A) ± SEM	28.85 ± 24.10
					95% confidence interval	-28.14 to 85.85
					R squared (eta squared)	0.1699
					F test to compare variances
					F, DFn, Dfd	1.255, 4, 3
					P value	0.8874
					P value summary	ns
					Significantly different (P < 0.05)?	No
					Data analyzed
					Sample size, column A	5
					Sample size, column B	4

## Sheet: Fig 4f
	Panel F				Table Analyzed	Lacteal length
	lacteal length - SI5 - Nrp1 ΔIEC wt/wt vs wt/tg mice
	lacteal length	CONV-R WT	CONV-R Nrp1 ΔIEC		Column B	Nrp1 ΔIEC
	mean slide 1	263.63	235.99		vs.	vs.
	mean slide 2	266.85	274.83		Column A	WT
	mean slide 3	227.83	326.74
	mean slide 4	275.11	311.8		Unpaired t test
	mean slide 5	322.73	478.07		P value	0.2523
					P value summary	ns
					Significantly different (P < 0.05)?	No
					One- or two-tailed P value?	Two-tailed
					t, df	t=1.234, df=8
					How big is the difference?
					Mean of column A	271.2
					Mean of column B	325.5
					Difference between means (B - A) ± SEM	54.26 ± 43.97
					95% confidence interval	-47.15 to 155.7
					R squared (eta squared)	0.1599
					F test to compare variances
					F, DFn, Dfd	7.357, 4, 4
					P value	0.0791
					P value summary	ns
					Significantly different (P < 0.05)?	No
					Data analyzed
					Sample size, column A	5
					Sample size, column B	5

## Sheet: Fig 4g
	Panel G				Table Analyzed	Lacteal/villus length
	lacteal/villus length ratio - SI5 - Nrp1 ΔIEC wt/wt vs wt/tg mice
	lacteal/villus length	CONV-R WT	CONV-R Nrp1 ΔIEC		Column B	Nrp1 ΔIEC
	mean slide 1	0.755986	0.649989		vs.	vs.
	mean slide 2	0.725	0.725353		Column A	WT
	mean slide 3	0.703032	0.770257
	mean slide 4	0.679276	0.721214		Unpaired t test
	mean slide 5	0.783146	0.808739		P value	0.8619
					P value summary	ns
					Significantly different (P < 0.05)?	No
					One- or two-tailed P value?	Two-tailed
					t, df	t=0.1796, df=8
					How big is the difference?
					Mean of column A	0.7293
					Mean of column B	0.7351
					Difference between means (B - A) ± SEM	0.005822 ± 0.03241
					95% confidence interval	-0.06892 to 0.08057
					R squared (eta squared)	0.004017
					F test to compare variances
					F, DFn, Dfd	2.080, 4, 4
					P value	0.4956
					P value summary	ns
					Significantly different (P < 0.05)?	No
					Data analyzed
					Sample size, column A	5
					Sample size, column B	5

## Sheet: Fig 4h
	Panel H				Table Analyzed	Trial 1 normalised to 1,6x act + Trial 2 and normalised
	WB - IEC - Nrp1 ΔIEC wt/wt vs wt/tg mice - SEMA3A vs. α-actinin
	SEMA3A	CONV-R WT	CONV-R Nrp1 ΔIEC		Column B	Nrp1 ΔIEC
	no specified ID	0.740617	1.17427		vs.	vs.
	no specified ID	0.971036	1.60551		Column A	WT
	no specified ID	1.19182	2.24953
	no specified ID	0.541021	1.4716		Unpaired t test
	no specified ID	0.571799	0.529085		P value	0.0189
	no specified ID	0.599437	0.720098		P value summary	*
	no specified ID	0.805722	0.553623		Significantly different (P < 0.05)?	Yes
	no specified ID	0.494985	1.08056		One- or two-tailed P value?	Two-tailed
	no specified ID	0.623934	1.33417		t, df	t=2.544, df=21
	no specified ID	2.21410806*	1.54726
	no specified ID		0.610832		How big is the difference?
	no specified ID		1.28539		Mean of column A	0.7267
	no specified ID		0.817667		Mean of column B	1.176
	no specified ID		1.48004		Difference between means (B - A) ± SEM	0.4490 ± 0.1765
					95% confidence interval	0.08194 to 0.8160
					R squared (eta squared)	0.2356
					F test to compare variances
					F, DFn, Dfd	4.618, 13, 8
					P value	0.0366
					P value summary	*
					Significantly different (P < 0.05)?	Yes
					Data analyzed
					Sample size, column A	9
					Sample size, column B	14

## Sheet: Fig 4i
	Panel I				Table Analyzed	30.03.2022 IEC SEMA3A
	qPCR - IEC - Nrp1 ΔIEC wt/wt vs wt/tg mice - Sema3a vs. L32
	Sema3a	CONV-R WT	CONV-R Nrp1 ΔIEC		Column B	Nrp1ΔIEC
	no specified ID	0.4	4		vs.	vs.
	no specified ID	1	0.6*		Column A	WT
	no specified ID	0.5	1.4*
	no specified ID	5.8*	2.5		Unpaired t test
	no specified ID		3		P value	0.069
	no specified ID		2.3		P value summary	ns
	no specified ID		1.1		Significantly different (P < 0.05)?	No
	no specified ID		0.6		One- or two-tailed P value?	Two-tailed
					t, df	t=2.146, df=7
					How big is the difference?
					Mean of column A	0.6333
					Mean of column B	2.25
					Difference between means (B - A) ± SEM	1.617 ± 0.7532
					95% confidence interval	-0.1643 to 3.398
					R squared (eta squared)	0.3969
					F test to compare variances
					F, DFn, Dfd	14.97, 5, 2
					P value	0.1276
					P value summary	ns
					Significantly different (P < 0.05)?	No
					Data analyzed
					Sample size, column A	3
					Sample size, column B	6
