# Supplementary material for: Commensal bacteria weaken the intestinal barrier by suppressing epithelial neuropilin-1 and Hedgehog signaling
Source: Nat Metab. 2023 Jul 6;5(7):1174–87. doi: 10.1038/s42255-023-00828-5 (PMC10365997; doi:10.1038/s42255-023-00828-5)
Supplement: Source Data Extended Data Fig. 1 — Statistical source data for Extended Data Fig. 1. [file 42255_2023_828_MOESM14_ESM.xls]

## Sheet: ED Fig 1a
	Panel A				Table Analyzed	C57BL6J B. theta SI5 IHH
	qPCR - SI5 - GF vs. B. thetaiotaomicron (mono-colonized for 4 weeks) - Ihh vs. L32
	Ihh	GF	B. thetaiotaomicron		Column B	B. thetaiota -omicron
	REI-U027 (GF, m, 13w)	1			vs.	vs.
	REI-U028 (GF, m, 13w)	1			Column A	GF
	REI-U029 (GF, m, 13w)	1.1
	REI-U030 (GF, m, 10w)	0.9			Unpaired t test
	REI-U031 (GF, m, 10w)	1			P value	<0.0001
					P value summary	****
	REI-T664 (B. theta, m, 16w)				Significantly different (P < 0.05)?	Yes
	REI-T667 (B. theta, m, 16w)		1		One- or two-tailed P value?	Two-tailed
	REI-T668 (B. theta, m, 16w)		0.8		t, df	t=5.157, df=16
	REI-T669 (B. theta, m, 16w)		0.7
	REI-T670 (B. theta, m, 16w)		0.8		How big is the difference?
					Mean of column A	1.011
	REI-U034 (GF, m, 12w)				Mean of column B	0.7333
	REI-U035 (GF, m, 12w)	1.1			Difference between means (B - A) ± SEM	-0.2778 ± 0.05386
	REI-U036 (GF, m, 12w)	1.1			95% confidence interval	-0.3920 to -0.1636
	REI-T573 (GF, m, 16w)	0.8			R squared (eta squared)	0.6244
	REI-T574 (GF, m, 16w)	1.1
					F test to compare variances
	REI-T848 (B. theta, m, 14w)		0.7		F, DFn, Dfd	1.350, 8, 8
	REI-T849 (B. theta, m, 14w)		0.6		P value	0.6813
	REI-T850 (B. theta, m, 14w)		0.6		P value summary	ns
	REI-T851 (B. theta, m, 14w)		0.7		Significantly different (P < 0.05)?	No
	REI-T852 (B. theta, m, 14w)		0.7
					Data analyzed
					Sample size, column A	9
					Sample size, column B	9

## Sheet: ED Fig 1b
	Panel B				Panel B
	qPCR - SI5 - CONV-R WT vs. Tlr4 -/- mice - Ihh vs. L32				qPCR - SI5 - CONV-R WT vs. Tlr4 -/- mice - Ihh vs. L32
	Ihh	CONV-R WT	CONV-R Tlr4 -/-		Ihh	GF WT	GF Tlr4 -/-
	no specified ID	1.29	1.3		no specified ID	0.68	1.65
	no specified ID	1.76	1.24		no specified ID	1.42	2.55
	no specified ID	1.11	0.14		no specified ID	0.78	1.05
	no specified ID	0.8	0.22		no specified ID	1.55	0.45
	no specified ID	0.5	0.23		no specified ID	0.84	0.41
					no specified ID	1.55	0.16
					no specified ID	0.65
	Table Analyzed	Panel H _ CONV-R			Table Analyzed	Panel E_part 1
	Column B	CONV-R Tlr4-/- Ihh			Column B	GF Tlr4-/- Ihh
	vs.	vs.			vs.	vs.
	Column A	CONV-R WT Ihh			Column A	GF WT Ihh
	Unpaired t test				Unpaired t test
	P value	0.2076			P value	0.955
	P value summary	ns			P value summary	ns
	Significantly different (P < 0.05)?	No			Significantly different (P < 0.05)?	No
	One- or two-tailed P value?	Two-tailed			One- or two-tailed P value?	Two-tailed
	t, df	t=1.371, df=8			t, df	t=0.05777, df=11
	How big is the difference?				How big is the difference?
	Mean of column A	1.092			Mean of column A	1.067
	Mean of column B	0.626			Mean of column B	1.045
	Difference between means (B - A) ± SEM	-0.4660 ± 0.3399			Difference between means (B - A) ± SEM	-0.02214 ± 0.3833
	95% confidence interval	-1.250 to 0.3178			95% confidence interval	-0.8657 to 0.8214
	R squared (eta squared)	0.1903			R squared (eta squared)	0.0003034
	F test to compare variances				F test to compare variances
	F, DFn, Dfd	1.507, 4, 4			F, DFn, Dfd	4.773, 5, 6
	P value	0.7006			P value	0.0834
	P value summary	ns			P value summary	ns
	Significantly different (P < 0.05)?	No			Significantly different (P < 0.05)?	No
	Data analyzed				Data analyzed
	Sample size, column A	5			Sample size, column A	7
	Sample size, column B	5			Sample size, column B	6

## Sheet: ED Fig 1c
	Panel C				Panel C
	qPCR - SI5 - CONV-R WT vs. Tlr5 -/- mice - Ihh vs. L32				qPCR - SI5 - CONV-R WT vs. Tlr5 -/- mice - Ihh vs. L32
	Ihh	CONV-R WT	CONV-R Tlr5 -/-		Ihh	GF WT	GF Tlr5 -/-
	no specified ID	0.6	0.7		no specified ID	0.9	1.1
	no specified ID	0.7	0.4		no specified ID	1	0.9
	no specified ID	1	0.6		no specified ID	1	0.7
	no specified ID	1.1	0.6		no specified ID	1.1	1.1
	no specified ID	1.2	0.8		no specified ID	1.1	1.1
	no specified ID	1.7	0.9		no specified ID		1
	Table Analyzed	Panel J _ CONV-R			Table Analyzed	Panel f _ part 1
	Column B	CONV-R Tlr5-/- Ihh			Column B	GF Tlr5-/- Ihh
	vs.	vs.			vs.	vs.
	Column A	CONV-R WT Ihh			Column A	GF WT Ihh
	Unpaired t test				Unpaired t test
	P value	0.0543			P value	0.6568
	P value summary	ns			P value summary	ns
	Significantly different (P < 0.05)?	No			Significantly different (P < 0.05)?	No
	One- or two-tailed P value?	Two-tailed			One- or two-tailed P value?	Two-tailed
	t, df	t=2.179, df=10			t, df	t=0.4594, df=9
	How big is the difference?				How big is the difference?
	Mean of column A	1.05			Mean of column A	1.02
	Mean of column B	0.6667			Mean of column B	0.9833
	Difference between means (B - A) ± SEM	-0.3833 ± 0.1759			Difference between means (B - A) ± SEM	-0.03667 ± 0.07981
	95% confidence interval	-0.7753 to 0.008619			95% confidence interval	-0.2172 to 0.1439
	R squared (eta squared)	0.322			R squared (eta squared)	0.02292
	F test to compare variances				F test to compare variances
	F, DFn, Dfd	5.054, 5, 5			F, DFn, Dfd	3.667, 5, 4
	P value	0.0998			P value	0.2321
	P value summary	ns			P value summary	ns
	Significantly different (P < 0.05)?	No			Significantly different (P < 0.05)?	No
	Data analyzed				Data analyzed
	Sample size, column A	6			Sample size, column A	5
	Sample size, column B	6			Sample size, column B	6

## Sheet: ED Fig 1e
	Panel E				Panel E
	qPCR - SI5 - Tlr2 ΔIEC wt/wt vs wt/tg mice - Tlr2 vs. L32				qPCR - IEC - Tlr2 ΔIEC wt/wt vs wt/tg mice - Tlr2 vs. L32
	Tlr2	CONV-R WT	CONV-R Tlr2 ΔIEC		Tlr2	CONV-R WT	CONV-R Tlr2 ΔIEC
	no specified ID	1	0.7		no specified ID	1.1	0
	no specified ID	1.2	0.4		no specified ID	1.1	0.1
	no specified ID	1	0.6		no specified ID	1	0
	no specified ID	1.1	0.5		no specified ID	1.3*	0
	no specified ID	1.1	0.4		no specified ID	0.8	0
	no specified ID	0.8	0.4		no specified ID	1	0
	no specified ID	0.9	0.6		no specified ID	0.9	0
	Table Analyzed	TLR2Vil_TLR2 vs L32 Si5 giulia			Table Analyzed	TLR2Vil_TLR2 vs L32 IECs
	Column B	Tlr2 ΔIEC			Column B	Tlr2 ΔIEC
	vs.	vs.			vs.	vs.
	Column A	WT			Column A	WT
	Unpaired t test				Unpaired t test
	P value	<0.0001			P value	<0.0001
	P value summary	****			P value summary	****
	Significantly different (P < 0.05)?	Yes			Significantly different (P < 0.05)?	Yes
	One- or two-tailed P value?	Two-tailed			One- or two-tailed P value?	Two-tailed
	t, df	t=7.298, df=12			t, df	t=20.83, df=11
	How big is the difference?				How big is the difference?
	Mean of column A	1.014			Mean of column A	0.9833
	Mean of column B	0.5143			Mean of column B	0.01429
	Difference between means (B - A) ± SEM	-0.5000 ± 0.06851			Difference between means (B - A) ± SEM	-0.9690 ± 0.04652
	95% confidence interval	-0.6493 to -0.3507			95% confidence interval	-1.071 to -0.8667
	R squared (eta squared)	0.8161			R squared (eta squared)	0.9753
	F test to compare variances				F test to compare variances
	F, DFn, Dfd	1.226, 6, 6			F, DFn, Dfd	9.567, 5, 6
	P value	0.8111			P value	0.0159
	P value summary	ns			P value summary	*
	Significantly different (P < 0.05)?	No			Significantly different (P < 0.05)?	Yes
	Data analyzed				Data analyzed
	Sample size, column A	7			Sample size, column A	6
	Sample size, column B	7			Sample size, column B	7

## Sheet: ED Fig 1f
	Panel F				Panel F
	qPCR - SI5 - Tlr2 ΔIEC wt/wt vs wt/tg mice - Ptch1 vs. L32				qPCR - SI5 - Tlr2 ΔIEC wt/wt vs wt/tg mice - Hhip vs. L32
	Ptch1	CONV-R WT	CONV-R Tlr2 ΔIEC		Hhip	CONV-R WT	CONV-R Tlr2 ΔIEC
	no specified ID	1	1.4		no specified ID	0.9	3.1
	no specified ID	1.2	1.4		no specified ID	1.1	2.7
	no specified ID	1.1	1.3		no specified ID	0.9	2.4
	no specified ID	1	1.4		no specified ID	1.2	2.4
	no specified ID	0.9	1		no specified ID	0.9	2.1
	no specified ID	1	0.8*		no specified ID	0.9	0.7*
	no specified ID	0.8	1.2		no specified ID	1.2	2.2
	Table Analyzed	TLR2Vil_Ptch-1 Hhip vs L32 Si5			Table Analyzed	TLR2Vil_Ptch-1 Hhip vs L32 Si5
	Column B	Tlr2 ΔIEC			Column E	Tlr2 ΔIEC
	vs.	vs.			vs.	vs.
	Column A	WT ptch1			Column D	WT hhip
	Unpaired t test				Unpaired t test
	P value	0.0047			P value	<0.0001
	P value summary	**			P value summary	****
	Significantly different (P < 0.05)?	Yes			Significantly different (P < 0.05)?	Yes
	One- or two-tailed P value?	Two-tailed			One- or two-tailed P value?	Two-tailed
	t, df	t=3.535, df=11			t, df	t=9.810, df=11
	How big is the difference?				How big is the difference?
	Mean of column A	1			Mean of column D	1.014
	Mean of column B	1.283			Mean of column E	2.483
	Difference between means (B - A) ± SEM	0.2833 ± 0.08016			Difference between means (E - D) ± SEM	1.469 ± 0.1497
	95% confidence interval	0.1069 to 0.4598			95% confidence interval	1.139 to 1.799
	R squared (eta squared)	0.5318			R squared (eta squared)	0.8974
	F test to compare variances				F test to compare variances
	F, DFn, Dfd	1.540, 5, 6			F, DFn, Dfd	6.238, 5, 6
	P value	0.6103			P value	0.0454
	P value summary	ns			P value summary	*
	Significantly different (P < 0.05)?	No			Significantly different (P < 0.05)?	Yes
	Data analyzed				Data analyzed
	Sample size, column A	7			Sample size, column D	7
	Sample size, column B	6			Sample size, column E	6

## Sheet: ED Fig 1g
	Panel G				PanelG				Panel F				Panel G
	qPCR - SI5 - GF vs. CONV-R mice (C57BL/6J) - Bmp4 vs. L32				qPCR - SI5 - CONV-R WT vs. Tlr2-/- mice - Bmp4 vs. L32				qPCR - SI5 - GF WT vs. Tlr2-/- mice - Bmp4 vs. L32				qPCR - SI5 - Tlr2 ΔIEC wt/wt vs wt/tg mice - Ihh vs. L32
	Bmp4	GF	CONV-R		Bmp4	CONV-R WT	CONV-R Tlr2 -/-		Bmp4	GF WT	GF Tlr2 -/-		Ihh	CONV-R WT	CONV-R Tlr2 ΔIEC
	no specified ID	1	0.7		no specified ID	1.1	1.2		no specified ID	1.2	1.1		no specified ID	0.7	1.8
	no specified ID	1.3	0.8		no specified ID	1	1.3		no specified ID	1.1	0.9		no specified ID	1.4	1.7
	no specified ID	0.8	0.6		no specified ID	0.9	1.3		no specified ID	1.7	0.8		no specified ID	0.8	1.7
	no specified ID	1.2	0.3		no specified ID	0.8	1.2		no specified ID	1.3	0.7		no specified ID	1.6	1.8
	no specified ID	1.3	0.7		no specified ID	0.9	1.1		no specified ID	1	1.1		no specified ID	1.9	1.4
	no specified ID	1			no specified ID	1.4	1.4		no specified ID	1.3	1.2		no specified ID	0.8	1.7
	no specified ID	0.9			no specified ID	1	1.3		no specified ID	0.8	1.4		no specified ID	0.6	0.8*
	no specified ID	1.1
	Table Analyzed	Bmp4 - SI5 - GF CONV-R			Table Analyzed	Bmp4 - SI5 - Tlr2-/- hom CR			Table Analyzed	Bmp4 - SI5 - Tlr2-/- hom GF			Table Analyzed	Bmp4 - SI5 - fl Tlr2 x VilCre
	Column B	CONV-R			Column B	CONV-R TLR2-/-			Column B	GF TLR2+/+			Column B	Tlr2 DIEC
	vs.	vs.			vs.	vs.			vs.	vs.			vs.	vs.
	Column A	GF			Column A	COV-R WT			Column A	GF Tlr2-/-			Column A	WT
	Unpaired t test				Unpaired t test				Unpaired t test				Unpaired t test
	P value	0.0013			P value	0.0123			P value	0.2472			P value	0.0238
	P value summary	**			P value summary	*			P value summary	ns			P value summary	*
	Significantly different (P < 0.05)?	Yes			Significantly different (P < 0.05)?	Yes			Significantly different (P < 0.05)?	No			Significantly different (P < 0.05)?	Yes
	One- or two-tailed P value?	Two-tailed			One- or two-tailed P value?	Two-tailed			One- or two-tailed P value?	Two-tailed			One- or two-tailed P value?	Two-tailed
	t, df	t=4.277, df=11			t, df	t=2.944, df=12			t, df	t=1.216, df=12			t, df	t=2.620, df=11
	How big is the difference?				How big is the difference?				How big is the difference?				How big is the difference?
	Mean of column A	1.075			Mean of column A	1.014			Mean of column A	1.2			Mean of column A	1.114
	Mean of column B	0.62			Mean of column B	1.257			Mean of column B	1.029			Mean of column B	1.683
	Difference between means (B - A) ± SEM	-0.4550 ± 0.1064			Difference between means (B - A) ± SEM	0.2429 ± 0.08248			Difference between means (B - A) ± SEM	-0.1714 ± 0.1409			Difference between means (B - A) ± SEM	0.5690 ± 0.2172
	95% confidence interval	-0.6891 to -0.2209			95% confidence interval	0.06315 to 0.4226			95% confidence interval	-0.4785 to 0.1357			95% confidence interval	0.09094 to 1.047
	R squared (eta squared)	0.6245			R squared (eta squared)	0.4194			R squared (eta squared)	0.1098			R squared (eta squared)	0.3842
	F test to compare variances				F test to compare variances				F test to compare variances				F test to compare variances
	F, DFn, Dfd	1.102, 4, 7			F, DFn, Dfd	4.000, 6, 6			F, DFn, Dfd	1.355, 6, 6			F, DFn, Dfd	12.07, 6, 5
	P value	0.8513			P value	0.1158			P value	0.7217			P value	0.0152
	P value summary	ns			P value summary	ns			P value summary	ns			P value summary	*
	Significantly different (P < 0.05)?	No			Significantly different (P < 0.05)?	No			Significantly different (P < 0.05)?	No			Significantly different (P < 0.05)?	Yes
	Data analyzed				Data analyzed				Data analyzed				Data analyzed
	Sample size, column A	8			Sample size, column A	7			Sample size, column A	7			Sample size, column A	7
	Sample size, column B	5			Sample size, column B	7			Sample size, column B	7			Sample size, column B	6
