# Supplementary material for: Commensal bacteria weaken the intestinal barrier by suppressing epithelial neuropilin-1 and Hedgehog signaling
Source: Nat Metab. 2023 Jul 6;5(7):1174–87. doi: 10.1038/s42255-023-00828-5 (PMC10365997; doi:10.1038/s42255-023-00828-5)
Supplement: Source Data Extended Data Fig. 2 — Statistical source data for Extended Data Fig. 2. [file 42255_2023_828_MOESM15_ESM.xls]

## Sheet: ED Fig 2b
	Panel B					Number of families	1
	WB - SI5 - GF vs. CONV-R vs. CONV-D (C57BL/6J) - NRP2 vs. β-actin					Number of comparisons per family	3
	NRP2	GF	CONV-R	CONV-D		Alpha	0.05
	REI-S784 (GF)	0.997
	REI-S785 (GF)	0.901				Tukey's multiple comparisons test	Mean Diff.	95.00% CI of diff.	Below threshold?	Summary	Adjusted P Value
	REI-S786 (GF)	1.003				GF vs. CONV-D	-0.25	-0.6875 to 0.1875	No	ns	0.3375	A-B
	REI-S788 (GF)	1.103				GF vs. CONV-R	-0.287	-0.6510 to 0.07704	No	ns	0.1395	A-C
	REI-S789 (GF)	0.897				CONV-D vs. CONV-R	-0.037	-0.4574 to 0.3834	No	ns	0.9731	B-C
	REI-T832 (CONV-D)		1.371			Test details	Mean 1	Mean 2	Mean Diff.	SE of diff.	n1	n2	q	DF
	REI-T833 (CONV-D)		1.762			GF vs. CONV-D	1.032	1.282	-0.25	0.1729	8	5	2.044	20
	REI-T836 (CONV-D)		1.172			GF vs. CONV-R	1.032	1.319	-0.287	0.1439	8	10	2.821	20
	REI-T839 (CONV-D)		1.261			CONV-D vs. CONV-R	1.282	1.319	-0.037	0.1662	5	10	0.3149	20
	REI-T840 (CONV-D)		0.844
	BIG-2895 (m, 12w, CONV-R)			1.812
	BIG-2896 (m, 12w, CONV-R)			1.274
	BIG-2897 (m, 12w, CONV-R)			1.479
	BIG-3002 (f, 12w, CONV-R)			2.365*
	BIG-3003 (f, 12w, CONV-R)			1.198
	BIG-3004 (f, 12w, CONV-R)			1.653
	REI-T441 (GF)	1.338
	REI-T442 (GF)	0.662
	REI-T444 (GF)	1.355
	REI-U845 (CONV-R, 12w)			0.831
	REI-U846 (CONV-R, 12w)			0.776
	REI-U847 (CONV-R, 12w)			0.243*
	REI-U848 (CONV-R, 12w)			1.525
	REI-U850 (CONV-R, 12w)			1.476
	REI-U852 (CONV-R, 12w)			1.166

## Sheet: ED Fig 2d
	Panel D				Table Analyzed	Control vs Pam
	qPCR - MODE-K cells - ctrl vs. Pam3CSK4 stimulation - Nrp1 vs. L32
	Nrp1	Control	Pam3CSK4 stimulation		Column B	Pam3CSK4
	experiment 1	0.740281	1.15992		vs.	vs.
	experiment 2	0.841605	1.09762		Column A	Control
	experiment 3	1.1249	0.923679
	experiment 4	1.0794	1.50517		Unpaired t test
	experiment 5	1.21381	0.866009		P value	0.4642
					P value summary	ns
					Significantly different (P < 0.05)?	No
					One- or two-tailed P value?	Two-tailed
					t, df	t=0.7686, df=8
					How big is the difference?
					Mean of column A	1
					Mean of column B	1.11
					Difference between means (B - A) ± SEM	0.1105 ± 0.1437
					95% confidence interval	-0.2210 to 0.4419
					R squared (eta squared)	0.06877
					F test to compare variances
					F, DFn, Dfd	1.580, 4, 4
					P value	0.6685
					P value summary	ns
					Significantly different (P < 0.05)?	No
					Data analyzed
					Sample size, column A	5
					Sample size, column B	5
