# Supplementary material for: Commensal bacteria weaken the intestinal barrier by suppressing epithelial neuropilin-1 and Hedgehog signaling
Source: Nat Metab. 2023 Jul 6;5(7):1174–87. doi: 10.1038/s42255-023-00828-5 (PMC10365997; doi:10.1038/s42255-023-00828-5)
Supplement: Source Data Extended Data Fig. 3 — Statistical source data for Extended Data Fig. 3. [file 42255_2023_828_MOESM18_ESM.xls]

## Sheet: ED Fig 3c
	Panel C				Panel C
	WB - IEC - Nrp1 ΔIEC wt/wt vs wt/tg mice - NRP1 vs. α-actinin				WB - IEC - Nrp1 ΔIEC wt/wt vs wt/tg mice - NRP2 vs. β-actin
	NRP1	CONV-R WT	CONV-R Nrp1 ΔIEC		NRP2	CONV-R WT	CONV-R Nrp1 ΔIEC
	no specified ID	1.0284	0.799535		no specified ID	1.56884	0.392109
	no specified ID	0.869004	0.26532		no specified ID	0.929914	0.982707
	no specified ID	1.17291	0.457194		no specified ID	1.02007	0.623337
	no specified ID	0.989308	0.742874		no specified ID	0.754593	1.1446
	no specified ID	0.940378	0.554788		no specified ID	0.726581	1.38761
	no specified ID		0.609725		no specified ID
					no specified ID	1.29365	0.655228
					no specified ID	1.3894	1.28713
					no specified ID	0.742912	1.55519
					no specified ID	1.13964	2.20575396*
					no specified ID	0.935173	1.50389
					no specified ID	0.535013	0.685601
					no specified ID	0.964218	0.673756
	Table Analyzed	Nrp1 WB			Table Analyzed	Nrp-2
	Column B	Nrp1 ΔIEC			Column B	Nrp1 ΔIEC
	vs.	vs.			vs.	vs.
	Column A	WT			Column A	WT
	Unpaired t test				Unpaired t test
	P value	0.0019			P value	0.9475
	P value summary	**			P value summary	ns
	Significantly different (P < 0.05)?	Yes			Significantly different (P < 0.05)?	No
	One- or two-tailed P value?	Two-tailed			One- or two-tailed P value?	Two-tailed
	t, df	t=4.320, df=9			t, df	t=0.06661, df=21
	How big is the difference?				How big is the difference?
	Mean of column A	1			Mean of column A	1
	Mean of column B	0.5716			Mean of column B	0.9901
	Difference between means (B - A) ± SEM	-0.4284 ± 0.09918			Difference between means (B - A) ± SEM	-0.009895 ± 0.1485
	95% confidence interval	-0.6528 to -0.2041			95% confidence interval	-0.3188 to 0.2990
	R squared (eta squared)	0.6746			R squared (eta squared)	0.0002112
	F test to compare variances				F test to compare variances
	F, DFn, Dfd	2.948, 5, 4			F, DFn, Dfd	1.799, 10, 11
	P value	0.317			P value	0.3493
	P value summary	ns			P value summary	ns
	Significantly different (P < 0.05)?	No			Significantly different (P < 0.05)?	No
	Data analyzed				Data analyzed
	Sample size, column A	5			Sample size, column A	12
	Sample size, column B	6			Sample size, column B	11

## Sheet: ED Fig 3h
	Panel H				Panel H				Panel H
	qPCR - SI5 - vehicle vs. GDC-treated C57BL/6J CONV-R mice - Gli1 vs L32				qPCR - SI5 - vehicle vs. GDC-treated C57BL/6J CONV-R mice - Ptch1 vs L32				qPCR - SI5 - vehicle vs. GDC-treated C57BL/6J CONV-R mice - Hhip vs L32
	Gli1	vehicle	GDC-0449		Ptch1	vehicle	GDC-0449		Hhip	vehicle	GDC-0449
	no specified ID	1.2*	1.2		no specified ID	1.1	0.7		no specified ID	1.1	0.6
	no specified ID	0.5	0.8		no specified ID	1.2	0.7		no specified ID	0.8	0.7
	no specified ID	0.7	1		no specified ID	1	0.7		no specified ID	1.3	0.5
	no specified ID	0.3	1.2		no specified ID	1	0.6		no specified ID	1.2	0.3
	no specified ID	0.3	1.3		no specified ID	1	0.5		no specified ID	1.1	0.8
	no specified ID	0.7	0.7		no specified ID	0.7	0.7		no specified ID	0.7	0.5
	no specified ID	0.3	1.2		no specified ID	1	0.6		no specified ID	0.9	0.5
	no specified ID	0.5
	no specified ID	0.4
	Table Analyzed	B6 GDC			Table Analyzed	B6J_Ptch-1 vs L32 Si5			Table Analyzed	BL6J_Hhip vs L32 Si5
	Column A	GDC-0449			Column B	GDC-0449			Column B	GDC-0449
	vs.	vs.			vs.	vs.			vs.	vs.
	Column B	Vehicle			Column A	Vehicle			Column A	Vehicle
	Unpaired t test				Unpaired t test				Unpaired t test
	P value	<0.0001			P value	0.0001			P value	0.0008
	P value summary	****			P value summary	***			P value summary	***
	Significantly different (P < 0.05)?	Yes			Significantly different (P < 0.05)?	Yes			Significantly different (P < 0.05)?	Yes
	One- or two-tailed P value?	Two-tailed			One- or two-tailed P value?	Two-tailed			One- or two-tailed P value?	Two-tailed
	t, df	t=5.768, df=13			t, df	t=5.499, df=12			t, df	t=4.438, df=12
	How big is the difference?				How big is the difference?				How big is the difference?
	Mean of column B	1.057			Mean of column A	1			Mean of column A	1.014
	Mean of column A	0.4625			Mean of column B	0.6429			Mean of column B	0.5571
	Difference between means (A - B) ± SEM	-0.5946 ± 0.1031			Difference between means (B - A) ± SEM	-0.3571 ± 0.06494			Difference between means (B - A) ± SEM	-0.4571 ± 0.1030
	95% confidence interval	-0.8174 to -0.3719			95% confidence interval	-0.4986 to -0.2156			95% confidence interval	-0.6816 to -0.2327
	R squared (eta squared)	0.719			R squared (eta squared)	0.7159			R squared (eta squared)	0.6214
	F test to compare variances				F test to compare variances				F test to compare variances
	F, DFn, Dfd	1.862, 6, 7			F, DFn, Dfd	3.769, 6, 6			F, DFn, Dfd	1.836, 6, 6
	P value	0.435			P value	0.1312			P value	0.4783
	P value summary	ns			P value summary	ns			P value summary	ns
	Significantly different (P < 0.05)?	No			Significantly different (P < 0.05)?	No			Significantly different (P < 0.05)?	No
	Data analyzed				Data analyzed				Data analyzed
	Sample size, column B	7			Sample size, column A	7			Sample size, column A	7
	Sample size, column A	8			Sample size, column B	7			Sample size, column B	7

## Sheet: ED Fig 3i
	Panel I
	WB - SI5 - vehicle vs. GDC-treated C57BL/6J CONV-R mice - NRP1 vs. α-actinin						Table Analyzed	C57BL/6J + vehicle/GDC
	NRP1	vehicle	GDC-0449
	no specified ID	1.0709	0.966418				Column B	GDC-0449
	no specified ID	0.940299	0.88806				vs.	vs.
	no specified ID	0.992537	0.940299				Column A	Vehicle
	no specified ID	0.848881	0.88806
	no specified ID	0.966418	0.979478				Unpaired t test
	no specified ID	1.11007	1.17537				P value	0.8923
	no specified ID	1.0709	1.11007				P value summary	ns
							Significantly different (P < 0.05)?	No
							One- or two-tailed P value?	Two-tailed
							t, df	t=0.1382, df=12
							How big is the difference?
							Mean of column A	1
							Mean of column B	0.9925
							Difference between means (B - A) ± SEM	-0.007463 ± 0.05399
							95% confidence interval	-0.1251 to 0.1102
							R squared (eta squared)	0.00159
							F test to compare variances
							F, DFn, Dfd	1.460, 6, 6
							P value	0.6573
							P value summary	ns
							Significantly different (P < 0.05)?	No
							Data analyzed
							Sample size, column A	7
							Sample size, column B	7

## Sheet: ED Fig 3j
	Panel J
	WB - IEC - vehicle vs. GDC-treated C57BL/6J CONV-R mice - NRP1 vs. α-actinin
	NRP1	vehicle	GDC-0449
	no specified ID	0.8921	0.8881
	no specified ID	0.7232	0.7186
	no specified ID	0.9235	0.6586
	no specified ID	1.263	0.9755
	no specified ID	0.9255	0.8784
	no specified ID	1.5019	0.9994
	no specified ID	0.7708	1.1378
	Table Analyzed	C57BL/6J + GDC, Nrp1 Ab
	Column B	GDC-0449
	vs.	vs.
	Column A	Vehicle
	Unpaired t test
	P value	0.4053
	P value summary	ns
	Significantly different (P < 0.05)?	No
	One- or two-tailed P value?	Two-tailed
	t, df	t=0.8626, df=12
	How big is the difference?
	Mean of column A	1
	Mean of column B	0.8938
	Difference between means (B - A) ± SEM	-0.1062 ± 0.1231
	95% confidence interval	-0.3745 to 0.1621
	R squared (eta squared)	0.05839
	F test to compare variances
	F, DFn, Dfd	2.892, 6, 6
	P value	0.2219
	P value summary	ns
	Significantly different (P < 0.05)?	No
	Data analyzed
	Sample size, column A	7
	Sample size, column B	7
