# Supplementary material for: Commensal bacteria weaken the intestinal barrier by suppressing epithelial neuropilin-1 and Hedgehog signaling
Source: Nat Metab. 2023 Jul 6;5(7):1174–87. doi: 10.1038/s42255-023-00828-5 (PMC10365997; doi:10.1038/s42255-023-00828-5)
Supplement: Source Data Extended Data Fig. 4 — Statistical source data for Extended Data Fig. 4. [file 42255_2023_828_MOESM20_ESM.xls]

## Sheet: ED Fig 4a
	Panel A				Panel A
	ELISA - SI5 - Nrp1 ΔIEC wt/wt vs wt/tg mice - VEGF-A				ELISA - IEC - Nrp1 ΔIEC wt/wt vs wt/tg mice - VEGF-A
	VEGF-A	CONV-R WT	CONV-R Nrp1 ΔIEC		VEGF-A	CONV-R WT	CONV-R Nrp1 ΔIEC
	no specified ID	443.7	589.5		no specified ID	488.6	417.9
	no specified ID	351.7	597.4		no specified ID	397.7	341.6
	no specified ID	664.7	483		no specified ID	442.6	486.3
	no specified ID	766.7	655.7		no specified ID	280	461.7
	no specified ID	707.3	603		no specified ID	334.9	471.8
	no specified ID	807.1	664.7		no specified ID	-12.8*	309.1
	no specified ID	588.4	481.8		no specified ID		273.2
					no specified ID		403.3
	Table Analyzed	SI5			Table Analyzed	IEC
	Column B	Nrp1 ΔIEC			Column B	Nrp1 ΔIEC
	vs.	vs.			vs.	vs.
	Column A	WT			Column A	WT
	Unpaired t test				Unpaired t test
	P value	0.6106			P value	0.8846
	P value summary	ns			P value summary	ns
	Significantly different (P < 0.05)?	No			Significantly different (P < 0.05)?	No
	One- or two-tailed P value?	Two-tailed			One- or two-tailed P value?	Two-tailed
	t, df	t=0.5229, df=12			t, df	t=0.1486, df=11
	How big is the difference?				How big is the difference?
	Mean of column A	618.5			Mean of column A	388.8
	Mean of column B	582.2			Mean of column B	395.6
	Difference between means (B - A) ± SEM	-36.36 ± 69.53			Difference between means (B - A) ± SEM	6.853 ± 46.13
	95% confidence interval	-187.8 to 115.1			95% confidence interval	-94.67 to 108.4
	R squared (eta squared)	0.02228			R squared (eta squared)	0.002002
	F test to compare variances				F test to compare variances
	F, DFn, Dfd	5.182, 6, 6			F, DFn, Dfd	1.092, 4, 7
	P value	0.0655			P value	0.8589
	P value summary	ns			P value summary	ns
	Significantly different (P < 0.05)?	No			Significantly different (P < 0.05)?	No
	Data analyzed				Data analyzed
	Sample size, column A	7			Sample size, column A	5
	Sample size, column B	7			Sample size, column B	8

## Sheet: ED Fig 4d
	Panel D				Table Analyzed	ROI CD31
	CD31+ area / ROI [%] - SI5 - vehicle vs. GDC-treated C57BL/6J CONV-R mice
	Vessel Density / ROI %	vehicle	GDC-0449		Column B	GDC-0449
	slide1	12.13	11.2743		vs.	vs.
	slide2	13.4583	9.86571		Column A	Vehicle
	slide3	12.3025	11.564
	slide4	9.77	9.35		Unpaired t test
	slide5	8.28833	6.266		P value	0.1653
	slide6	11.92	10.4		P value summary	ns
	slide7	14.81			Significantly different (P < 0.05)?	No
	slide8	14.23			One- or two-tailed P value?	Two-tailed
	slide9	9	12.71		t, df	t=1.437, df=21
	slide10	8	9.78
	slide11	6.8*	11.96		How big is the difference?
	slide12	10.65	8.51		Mean of column A	11.24
	slide13	10.33	8.15		Mean of column B	9.985
					Difference between means (B - A) ± SEM	-1.256 ± 0.8739
					95% confidence interval	-3.074 to 0.5611
					R squared (eta squared)	0.08958
					F test to compare variances
					F, DFn, Dfd	1.449, 11, 10
					P value	0.5669
					P value summary	ns
					Significantly different (P < 0.05)?	No
					Data analyzed
					Sample size, column A	12
					Sample size, column B	11

## Sheet: ED Fig 4e
	Panel E				Table Analyzed	B6 SI5 GDC vs Vehicle (Sex)
	qPCR - SI5 - vehicle vs. GDC-treated C57BL/6J CONV-R mice - Pecam1 vs L32
	Pecam1	vehicle	GDC-0449		Column B	Vehicle
	no specified ID	1.2	0.8		vs.	vs.
	no specified ID	0.9	0.6*		Column A	GDC-0449
	no specified ID	1.6	1.5
	no specified ID	1.4	1.3		Unpaired t test
	no specified ID	2.7*			P value	0.4217
	no specified ID	0.9	0.8		P value summary	ns
	no specified ID	1	0.9		Significantly different (P < 0.05)?	No
	no specified ID	0.6	0.7		One- or two-tailed P value?	Two-tailed
	no specified ID	1.3	1.4		t, df	t=0.8195, df=21
	no specified ID	0.7	1
	no specified ID	0.4	1.4		How big is the difference?
	no specified ID	0.8	1.1		Mean of column A	0.9818
					Mean of column B	1.092
					Difference between means (B - A) ± SEM	0.1098 ± 0.1340
					95% confidence interval	-0.1689 to 0.3886
					R squared (eta squared)	0.03099
					F test to compare variances
					F, DFn, Dfd	1.705, 10, 11
					P value	0.3942
					P value summary	ns
					Significantly different (P < 0.05)?	No
					Data analyzed
					Sample size, column A	11
					Sample size, column B	12

## Sheet: ED Fig 4g
	Panel G				Table Analyzed	Villus length
	villus length - SI5 - vehicle vs. GDC-treated C57BL/6J CONV-R mice
	villus length	vehicle	GDC-0449		Column B	GDC-0449
	mean slide 1	407.355	403.338		vs.	vs.
	mean slide 2	406.733	351.596		Column A	Vehicle
	mean slide 3	393.838	424.38
	mean slide 4	460.827	442.013		Unpaired t test
	mean slide 5	475.838	420.913		P value	0.97
	mean slide 6	482.6	514.29		P value summary	ns
	mean slide 7	454.86	373.26		Significantly different (P < 0.05)?	No
	mean slide 8	304.32	481.15		One- or two-tailed P value?	Two-tailed
	mean slide 9	373.04	370.7		t, df	t=0.03819, df=18
	mean slide 10	409.08	377.77
					How big is the difference?
					Mean of column A	416.8
					Mean of column B	415.9
					Difference between means (B - A) ± SEM	-0.9080 ± 23.77
					95% confidence interval	-50.86 to 49.04
					R squared (eta squared)	8.103e-05
					F test to compare variances
					F, DFn, Dfd	1.091, 9, 9
					P value	0.8986
					P value summary	ns
					Significantly different (P < 0.05)?	No
					Data analyzed
					Sample size, column A	10
					Sample size, column B	10

## Sheet: ED Fig 4h
	Panel H				Table Analyzed	Lacteal length
	lacteal length - SI5 - vehicle vs. GDC-treated C57BL/6J CONV-R mice
	lacteal length	vehicle	GDC-0449		Column B	GDC-0449
	mean slide 1	373.31	308.42		vs.	vs.
	mean slide 2	355.68	257		Column A	Vehicle
	mean slide 3	217.66	338.02
	mean slide 4	207.04	246.79		Unpaired t test
	mean slide 5	290.93	250.35		P value	0.8259
					P value summary	ns
					Significantly different (P < 0.05)?	No
					One- or two-tailed P value?	Two-tailed
					t, df	t=0.2272, df=8
					How big is the difference?
					Mean of column A	288.9
					Mean of column B	280.1
					Difference between means (B - A) ± SEM	-8.808 ± 38.76
					95% confidence interval	-98.19 to 80.58
					R squared (eta squared)	0.006413
					F test to compare variances
					F, DFn, Dfd	3.495, 4, 4
					P value	0.2529
					P value summary	ns
					Significantly different (P < 0.05)?	No
					Data analyzed
					Sample size, column A	5
					Sample size, column B	5

## Sheet: ED Fig 4i
	Panel I				Table Analyzed	Lacteal/villus length
	lacteal/villus ratio - SI5 - vehicle vs. GDC-treated C57BL/6J CONV-R mice
	lacteal/villus	vehicle	GDC-0449		Column B	GDC-0449
	mean slide 1	0.74	0.62		vs.	vs.
	mean slide 2	0.68	0.69		Column A	Vehicle
	mean slide 3	0.62	0.7
	mean slide 4	0.65	0.67		Unpaired t test
	mean slide 5	0.7	0.66		P value	0.698
					P value summary	ns
					Significantly different (P < 0.05)?	No
					One- or two-tailed P value?	Two-tailed
					t, df	t=0.4023, df=8
					How big is the difference?
					Mean of column A	0.678
					Mean of column B	0.668
					Difference between means (B - A) ± SEM	-0.01000 ± 0.02486
					95% confidence interval	-0.06733 to 0.04733
					R squared (eta squared)	0.01983
					F test to compare variances
					F, DFn, Dfd	2.186, 4, 4
					P value	0.4675
					P value summary	ns
					Significantly different (P < 0.05)?	No
					Data analyzed
					Sample size, column A	5
					Sample size, column B	5
